# Supplementary material for: MEF2A alters the proliferation, inflammation-related gene expression profiles and its silencing induces cellular senescence in human coronary endothelial cells
Source: BMC Mol Biol. 2019 Mar 18;20:8. doi: 10.1186/s12867-019-0125-z (PMC6423757; doi:10.1186/s12867-019-0125-z)
Supplement: Supplementary file 1 — Additional file 1: Table S1. The information of the predicted MEF2A binding sites on the proximal promoter of the DEGs. [file 12867_2019_125_MOESM1_ESM.xlsx]

## Sheet: Sheet1
Table S1 The information of the predicted MEF2A binding sites on the proximal promoter of the DEGs.
serial NO.	Gene name (transcript variant sequence accession NO.)	Sequence	Position(0-based)	Strand	Score	p-value	E-value
1	FATE1 (NM_033085)	CTCCATATTTAGCCC	222	-	66.62	0.000725	0.35
2	SGK196 (NM_032237)	CTGTAAAAGAAACTG	58	-	67.13	0.00065	0.316
3	MEF2A (NM_001130926, NM_001171894,NM_005587, NM_001130927)	TCCTAAAAATAGCCC	481	+	81.04	0	0
4	NR5A2 NM_003822, NR5A2 NM_205860	CTCTGTAAATACATT	56	-	71.04	0.000325	0.158
5	ANK3 (NM_001149)	CTTTATTTTTGGCCC	197	-	69.5	0.000425	0.207
6	ANK3 (NM_020987)	TTCTAAAATAGGTTT	335	+	67.28	0.000575	0.279
7	CNTN1 (NM_175038)	GTTTAAAATTATCC	452	+	70.79	0.000325	0.158
8	OTC (NM_000531)	TAGTAAAAATATCTC	85	-	70.93	0.000325	0.158
9	LGI4 (NM_139284)	CCCTGAAATTAACCC	89	-	75.4	0.00015	0.073
10	C6orf132 (NM_001164446)	TACTAAAAATACAAA	37	+	67.77	0.00055	0.267
11	OR10A4 (NM_207186)	TACTATATATATCTA	217	-	68.21	0.000525	0.255
12	TLR8 (NM_138636)	GGTTGTATTTAAATC	263	+	68.56	0.000525	0.255
13	FGF4 (NM_002007)	GGCTATATATATAGC	478	+	69.96	0.00035	0.17
14	GPR65 (NM_003608)	GGTAAAAAAAGCTG	102	+	65.3	0.00085	0.41
15	MYH15 (NM_014981)	GACTAAATATATCTT	340	+	72.82	0.0002	0.097
16	MRPL45 (NM_032351)	TACTAAAAATACAAA	105	-	67.77	0.00055	0.267
17	FOXD4L2 (NM_001099279)	TTTTAAAAAAAAATG	266	-	64.86	0.001	0.49
18	IDO1 (NM_002164)	CCCTGTGATAAACTG	463	+	64.88	0.001	0.49
19	TRIM7 (NM_033342, NM_203293)	CTCTAAATTTAACTC	33	+	90.93	0	0
20	TRIM48 (NM_024114)	CTTTATAAGAATCTG	388	-	64.98	0.001	0.49
21	CRHBP (NM_001882)	GCCTATAAGAAACTG	29	+	69.12	0.00045	0.219
22	MYH6 (NM_002471)	GGTTAAAAATAACTG	117	+	85.89	0	0
		GACTAAAAAAAGGCC	230	+	69.62	0.000425	0.207
23	IL8 (NM_000584)	TCTGTAATTAACTG	114	+	70.42	0.000325	0.158
		TATTAAAATTAAATT	295	+	64.87	0.001	0.49
24	TRIM2 (NM_015271)	GACTATAATGGGCCC	458	+	76.03	0.00015	0.073
		CTTTAAAAATACATA	134	+	71.32	0.0003	0.146
25	BSPH1（NM_001128326）	TACTAAAAATACAAA	3	+	67.77	0.00055	0.267
26	SHROOM3 （NM_020859）	TAGTATTTTTAACTT	428	+	66.27	0.0008	0.39
27	SLC17A4 （NM_005495）	GGGTATATTTTGCCC	152	-	67.3	0.000575	0.279
28	FGFBP2 （NM_031950）	CTCTAAAATTGGCCC	213	-	85.28	0	0
29	GPLD1 （NM_001503）	TTCTATAAAAAGGCT	179	-	65.17	0.000925	0.45
30	GPLD1 （NM_177483）	TTCTATAAAAAGGCT	128	-	65.17	0.000925	0.45
31	VSTM1 （NM_198481）	TACTAAAAATACAAA	164	-	67.77	0.00055	0.267
32	CSTL1 （NM_138283）	TACTAAAAATACAAA	127	-	67.77	0.00055	0.267
33	LRRC17 （NM_001031692, NM_005824）	CGCTATTATAGGCTC	462	-	65.27	0.000875	0.43
34	PLA2G1B （NM_000928）	CTCTAAAAAAAAAAA	71	-	69.37	0.000425	0.207
35	BCL2A1 （NM_001114735, NM_004049）	TTCTGTATTTAACTT	236	+	73.86	0.000175	0.085
36	GNG2 （NM_001243773, NM_001243774, NM_053064）	GGCTAAAAAAGCAG	434	+	76.74	0.0001	0.049
37	PARVG （NM_001137605, NM_001254742）	CTTTAAAATAAAATT	139	-	65.46	0.00085	0.41
38	GSDMC （NM_031415）	TTTTAAATATAAATA	342	-	65.05	0.001	0.49
39	OR51A2 （NM_001004748）	TACTAAATTTACAG	349	+	68.05	0.000525	0.255
40	LPHN3 （NM_015236）	TACTAAAAATACAAA	103	+	67.77	0.00055	0.267
41	IFNA2 （NM_000605）	CCCTATTTAAGGCTA	415	+	69.61	0.000425	0.207
42	UGT2B15 （NM_001076）	TTGTATAATTACTTC	238	+	66.84	0.000675	0.33
43	UGT2B15 （NM_001076）	TTGTATAATTACTTC	238	+	66.84	0.000675	0.33
44	ATP5L2 （NM_001165877）	TACTAAAAATACAAA	11	+	67.77	0.00055	0.267
		CTGTATAAATACTTG	78	-	68.55	0.000525	0.255
45	SCN2B （NM_004588）	TACTAAAAATACAAA	35	-	67.77	0.00055	0.267
46	CD53 （NM_001040033）	CACTAAAAATACAG	28	+	65.46	0.00085	0.41
47	PLAC9 （NM_001012973）	TTTTAAAATTACCTT	112	+	65.64	0.00085	0.41
48	HIST1H1A （NM_005325）	CCCTATAAATAGGCT	441	+	69.26	0.000425	0.207
49	ENOX1 （NM_001127615）	CTCTAAAATGGCAG	149	+	67.55	0.000575	0.279
		TTCTATAAAAAAAG	123	+	67.39	0.000575	0.279
50	PMCH （NM_002674）	TTTTATAAATACTTG	9	-	71.27	0.000325	0.158
51	HIST1H1C （NM_005319）	CTCTATATATACAGC	414	+	82.19	0	0
52	HLA-DQA1 （NM_002122）	TTCTATGAATAAAG	245	-	66.61	0.000725	0.35
53	SYNDIG1 （NM_024893）	GGTTAAAAATGACCC	297	-	72.69	0.0002	0.097
54	ADAMTS4 （NM_005099）	GACTATAAGAGCAG	101	+	68.71	0.000475	0.231
55	CPA4 （NM_001163446, NM_016352）	CTTTATAAATACAGC	446	+	75.99	0.00015	0.073
56	C7orf72 （NM_001161834）	CTTTATATTTAACTA	385	-	76.96	0.0001	0.049
57	PYHIN1 （NM_152501, NM_198928, NM_198929, NM_198930）	TTTTAAATATAACTT	304	+	73.73	0.000175	0.085
58	PDE4DIP NM_022359	CTTTAAAAAAAGGTT	94	+	65.89	0.000825	0.4
59	OR5H1 （NM_001005338）	CTCTAAAATAAAATG	419	-	77.44	0.0001	0.049
60	TAGLN3 （NM_001008272, NM_013259）	GTCTAAAAATATATA	142	+	67.73	0.00055	0.267
61	SHANK1 （NM_016148）	GCTAAAATTAGCTA	54	-	72.81	0.0002	0.097
62	KLF2 （NM_016270）	GCCTAAATTTAGCC	314	-	73.27	0.000175	0.085
63	SPRYD5 （NM_032681）	GATTAAATTAGCATC	226	-	73.2	0.0002	0.097
64	C1orf56 （NM_017860）	TTCTAAATTTACTAA	204	-	65.02	0.001	0.49
