# Supplementary material for: MEF2A alters the proliferation, inflammation-related gene expression profiles and its silencing induces cellular senescence in human coronary endothelial cells
Source: BMC Mol Biol. 2019 Mar 18;20:8. doi: 10.1186/s12867-019-0125-z (PMC6423757; doi:10.1186/s12867-019-0125-z)
Supplement: Supplementary file 2 — Additional file 2: Table S2. The genes with more than twofold change in expression in the siRNA group compared to the negative control. Up, up-regulated in MEF2A specific siRNA group; down, down-regulated in MEF2A specific siRNA group. [file 12867_2019_125_MOESM2_ESM.xlsx]

## Sheet: sheet1
Table S2 Genes with more than 2-fold change in expression in the siRNA group compared to the negative control
ProbeName	FC (abs) ([1527-3] vs [NC])	Regulation ([1527-3] vs [NC])	FC (abs) ([1527-1] vs [NC])	Regulation ([1527-1] vs [NC])	FC (abs) ([1527-2] vs [NC])	Regulation ([1527-2] vs [NC])	average	ProbeName	Sequence	PrimaryAccession	RefSeqAccession	GenbankAccession	UniGeneID	EntrezGeneID	GeneSymbol	GeneName	EnsemblID	TIGRID	GO	Description	GenomicCoordinates	Cytoband
A_33_P3325262	3.31362	up	3.4749	up	2.68605	up	3.15819	A_33_P3325262	AACGTTGTGTACTACGAGCCGCTGGTCTACAACAACACCAACGTGTACCCGTGGTGGGGT	NM_005629	NM_005629	NM_005629	Hs.540696	6535	SLC6A8	solute carrier family 6 (neurotransmitter transporter, creatine), member 8	ENST00000359871	THC2489031	GO:0005308(creatine transporter activity)|GO:0005309(creatine:sodium symporter activity)|GO:0005328(neurotransmitter:sodium symporter activity)|GO:0005886(plasma membrane)|GO:0005887(integral to plasma membrane)|GO:0006600(creatine metabolic process)|GO:0006810(transport)|GO:0006811(ion transport)|GO:0006814(sodium ion transport)|GO:0006836(neurotransmitter transport)|GO:0006936(muscle contractio…	Homo sapiens solute carrier family 6 (neurotransmitter transporter, creatine), member 8 (SLC6A8), transcript variant 1, mRNA [NM_005629]	chrX:152960189-152960248	hs|Xq28
A_23_P312901	8.30307	up	9.71029	up	8.54409	up	8.85248	A_23_P312901	TTGAGCACAAACTGTTGACGCCATCTCTCAAGTCAACTGCAACTAGCTCCACTTTCAAAT	NM_153834	NM_153834	NM_153834	Hs.381354	139378	GPR112	G protein-coupled receptor 112	ENST00000287534	NP564858	GO:0004871(signal transducer activity)|GO:0004872(receptor activity)|GO:0004930(G-protein coupled receptor activity)|GO:0005886(plasma membrane)|GO:0007186(G-protein coupled receptor protein signaling pathway)|GO:0007218(neuropeptide signaling pathway)|GO:0016021(integral to membrane)	Homo sapiens G protein-coupled receptor 112 (GPR112), mRNA [NM_153834]	chrX:135496379-135496438	hs|Xq26.3
A_23_P66881	2.50235	up	3.0054	up	2.44242	up	2.65006	A_23_P66881	ACACACTTGCTCGAGAACCAAAGTGCATTTGGGTGACATTTGAAGATTGGGGAGACAAGA	NM_003835	NM_003835	NM_003835	Hs.664380	8787	RGS9	regulator of G-protein signaling 9	ENST00000262406	NP114063	GO:0004871(signal transducer activity)|GO:0005096(GTPase activator activity)|GO:0005634(nucleus)|GO:0005737(cytoplasm)|GO:0005834(heterotrimeric G-protein complex)|GO:0005886(plasma membrane)|GO:0007212(dopamine receptor signaling pathway)|GO:0007399(nervous system development)|GO:0007601(visual perception)|GO:0008277(regulation of G-protein coupled receptor protein signaling pathway)|GO:0009968(…	Homo sapiens regulator of G-protein signaling 9 (RGS9), transcript variant 1, mRNA [NM_003835]	chr17:63223600-63223659	hs|17q24.1
A_32_P530933	2.24799	up	2.04285	up	2.08991	up	2.12692	A_32_P530933	CTAACCCCGATTTGGCATCTAATTTTGTTCCTGGAAATAATTCAAATTTTACTTCTCCGT	NM_015617	NM_015617	NM_015617	Hs.256587	26108	PYGO1	pygopus homolog 1 (Drosophila)	ENST00000401688	THC2634231	GO:0001822(kidney development)|GO:0005634(nucleus)|GO:0008270(zinc ion binding)|GO:0009791(post-embryonic development)|GO:0016055(Wnt receptor signaling pathway)|GO:0046872(metal ion binding)	Homo sapiens pygopus homolog 1 (Drosophila) (PYGO1), mRNA [NM_015617]	chr15:55838894-55838835	hs|15q21.3
A_23_P127107	3.91469	up	2.52711	up	2.53708	up	2.99296	A_23_P127107	CCTGAGTAGTAACTGGTTAGCTTCTCTGGACAATTCAGCATGGTAACGTGACTGTCATCT	NM_152311	NM_152311	NM_152311	Hs.242014	119467	CLRN3	clarin 3	ENST00000368671	THC2474013	GO:0016020(membrane)|GO:0016021(integral to membrane)	Homo sapiens clarin 3 (CLRN3), mRNA [NM_152311]	chr10:129676367-129676308	hs|10q26.2
A_33_P3261743	2.59487	up	2.40249	up	2.35505	up	2.4508	A_33_P3261743	TTTGCCGGTTAGTATACAAAGAGATCTTGGCCTGGAAGGTGTCCCTGAGCAGAGGCAGCG	NM_001145290	NM_001145290	NM_001145290	Hs.352661	219855	SLC37A2	solute carrier family 37 (glycerol-3-phosphate transporter), member 2	ENST00000407458	NP868942	GO:0008643(carbohydrate transport)|GO:0016020(membrane)|GO:0016021(integral to membrane)|GO:0055085(transmembrane transport)	Homo sapiens solute carrier family 37 (glycerol-3-phosphate transporter), member 2 (SLC37A2), transcript variant 2, mRNA [NM_001145290]	chr11:124955854-124955913	hs|11q24.2
A_23_P115785	2.70194	up	3.35628	up	3.15102	up	3.06975	A_23_P115785	TTCGGCAAAGGTGTCCTAGAAATGGCCAGAGTTTTTGACAGACAGAGTGTAGTCTCCTTA	NM_145235	NM_145235	NM_145235	Hs.352591	92565	FANK1	fibronectin type III and ankyrin repeat domains 1	ENST00000368693	NP862678	GO:0005634(nucleus)|GO:0005737(cytoplasm)	Homo sapiens fibronectin type III and ankyrin repeat domains 1 (FANK1), mRNA [NM_145235]	chr10:127697791-127697956	hs|10q26.2
A_23_P218190	2.93825	up	2.5854	up	2.94358	up	2.82241	A_23_P218190	ATCCAAAGCCATGCAGGATCACTCAGGATTTCAGTTTCACCCTCTATTTCCAAAGCCATT	NM_000070	NM_000070	NM_000070	Hs.143261	825	CAPN3	calpain 3, (p94)	ENST00000495723	THC2539130	GO:0004198(calcium-dependent cysteine-type endopeptidase activity)|GO:0004871(signal transducer activity)|GO:0005509(calcium ion binding)|GO:0005622(intracellular)|GO:0005634(nucleus)|GO:0005737(cytoplasm)|GO:0006508(proteolysis)|GO:0007165(signal transduction)|GO:0007517(muscle organ development)|GO:0008233(peptidase activity)|GO:0008234(cysteine-type peptidase activity)|GO:0042493(response to d…	Homo sapiens calpain 3, (p94) (CAPN3), transcript variant 1, mRNA [NM_000070]	chr15:42703986-42704045	hs|15q15.1
A_24_P267522	2.24634	up	2.94704	up	2.44446	up	2.54595	A_24_P267522	CGTACTCATCACTGACTTGAAGCTTAGTATCTGGCTTCCTTAAGGATGTAACTTTCATGT	NM_152655	NM_152655	NM_152655	Hs.729172	199704	ZNF585A	zinc finger protein 585A	ENST00000292841	THC2464555	GO:0003676(nucleic acid binding)|GO:0005622(intracellular)|GO:0005634(nucleus)|GO:0006355(regulation of transcription, DNA-dependent)|GO:0008270(zinc ion binding)|GO:0046872(metal ion binding)	Homo sapiens zinc finger protein 585A (ZNF585A), transcript variant 1, mRNA [NM_152655]	chr19:37641650-37641591	hs|19q13.12
A_33_P3354631	2.66908	up	2.48081	up	2.38259	up	2.51083	A_33_P3354631	GCTCCTGAATCCTCTCTTCTTGTCGCTGGTTCAGGAGACTTATGCGCTGATTCTTTTTGA	AK127208		AK127208	Hs.730015	100132292	LOC100132292	uncharacterized LOC100132292		THC2520399	GO:0005739(mitochondrion)	Homo sapiens cDNA FLJ45275 fis, clone BRHIP3000859. [AK127208]	chr15:30434166-30434107	hs|15q13.2
A_24_P228875	4.4597	up	3.66646	up	3.47735	up	3.86784	A_24_P228875	CAAAGGGCTGATCAGAATTGCCTTTATAATATATTTGATGGATGCCTATAAATGTGGGTT	NM_004840	NM_004840	NM_004840	Hs.522795	9459	ARHGEF6	Rac/Cdc42 guanine nucleotide exchange factor (GEF) 6	ENST00000535736	THC2645688	GO:0005085(guanyl-nucleotide exchange factor activity)|GO:0005089(Rho guanyl-nucleotide exchange factor activity)|GO:0005096(GTPase activator activity)|GO:0005515(protein binding)|GO:0005622(intracellular)|GO:0005737(cytoplasm)|GO:0005829(cytosol)|GO:0006915(apoptosis)|GO:0007254(JNK cascade)|GO:0007264(small GTPase mediated signal transduction)|GO:0008624(induction of apoptosis by extracellular …	Homo sapiens Rac/Cdc42 guanine nucleotide exchange factor (GEF) 6 (ARHGEF6), mRNA [NM_004840]	chrX:135748769-135748710	hs|Xq26.3
A_23_P3602	2.33871	up	2.65114	up	2.44916	up	2.47967	A_23_P3602	CAGCTGTTGGAATTTGACAGGTGTGAATATTTTTTCTGCAGTATGTAGTTAGAATCCTTG	NM_001243657	NM_001243657	NM_001243657	Hs.282665	283927	NUDT7	nudix (nucleoside diphosphate linked moiety X)-type motif 7	ENST00000268533	THC2521963	GO:0000287(magnesium ion binding)|GO:0003986(acetyl-CoA hydrolase activity)|GO:0005777(peroxisome)|GO:0009132(nucleoside diphosphate metabolic process)|GO:0015938(coenzyme A catabolic process)|GO:0016787(hydrolase activity)|GO:0016818(hydrolase activity, acting on acid anhydrides, in phosphorus-containing anhydrides)|GO:0030145(manganese ion binding)|GO:0046356(acetyl-CoA catabolic process)|GO:00…	Homo sapiens nudix (nucleoside diphosphate linked moiety X)-type motif 7 (NUDT7), transcript variant 3, mRNA [NM_001243657]	chr16:77775921-77775980	hs|16q23.1
A_33_P3321025	6.16449	up	6.09095	up	5.7007	up	5.98538	A_33_P3321025	GCAGGAGAAAGAATAGCAATTACATTCCACCATGGAGATGCTCCTGACCTTTTCATCTGA	NM_020911	NM_020911	NM_020911	Hs.511454	91584	PLXNA4	plexin A4	ENST00000359827	THC2476667	GO:0002116(semaphorin receptor complex)|GO:0004872(receptor activity)|GO:0005622(intracellular)|GO:0005886(plasma membrane)|GO:0007165(signal transduction)|GO:0007275(multicellular organismal development)|GO:0007399(nervous system development)|GO:0007411(axon guidance)|GO:0016021(integral to membrane)|GO:0021610(facial nerve morphogenesis)|GO:0021615(glossopharyngeal nerve morphogenesis)|GO:00216…	Homo sapiens plexin A4 (PLXNA4), transcript variant 1, mRNA [NM_020911]	chr7:131814512-131814453	hs|7q32.3
A_24_P200023	2.35516	up	2.43506	up	2.41975	up	2.40333	A_24_P200023	ATAATTTTCCTCCTAAACAAAAACACATTGAGTTTAAGTCTCTGACTCTTGCCTTTCCAC	NM_000877	NM_000877	NM_000877	Hs.701982	3554	IL1R1	interleukin 1 receptor, type I	ENST00000410023	THC2507083	GO:0002020(protease binding)|GO:0004871(signal transducer activity)|GO:0004872(receptor activity)|GO:0004888(transmembrane receptor activity)|GO:0004908(interleukin-1 receptor activity)|GO:0004909(interleukin-1, Type I, activating receptor activity)|GO:0005161(platelet-derived growth factor receptor binding)|GO:0005515(protein binding)|GO:0005622(intracellular)|GO:0005886(plasma membrane)|GO:0005…	Homo sapiens interleukin 1 receptor, type I (IL1R1), mRNA [NM_000877]	chr2:102795394-102795453	hs|2q12.1
A_24_P284353	2.6362	up	3.08428	up	2.59174	up	2.77074	A_24_P284353	GGATATGTGTTGGAATAATTACGTCTTGAGTCTGGGATTATCCGCATTGTATTTAGTGCT	NM_032354	NM_032354	NM_032354	Hs.513933	84314	TMEM107	transmembrane protein 107	ENST00000316425	NP1076847	GO:0003674(molecular_function)|GO:0005575(cellular_component)|GO:0008150(biological_process)|GO:0016020(membrane)|GO:0016021(integral to membrane)	Homo sapiens transmembrane protein 107 (TMEM107), transcript variant 1, mRNA [NM_032354]	chr17:8077404-8077345	hs|17p13.1
A_24_P257478	4.5688	up	4.32014	up	4.13138	up	4.34011	A_24_P257478	GTCCACCTGGTCAAAAAGGGGATCAAGGAGCCACTAAGATCATAGACTACAACGGCAACC	NM_198721	NM_198721	NM_198721	Hs.658842	84570	COL25A1	collagen, type XXV, alpha 1	ENST00000443653	THC2482673	GO:0001540(beta-amyloid binding)|GO:0005581(collagen)|GO:0005615(extracellular space)|GO:0008201(heparin binding)|GO:0016020(membrane)|GO:0016021(integral to membrane)	Homo sapiens collagen, type XXV, alpha 1 (COL25A1), transcript variant 1, mRNA [NM_198721]	chr4:109780888-109780829	hs|4q25
A_24_P339416	2.57544	up	2.49482	up	2.37725	up	2.4825	A_24_P339416	AGATTACACTCAGGACCCTTCAGTAACTCCCTGCTGTAATCCCTACCAAATTGCCTGCCG	NM_014960	NM_014960	NM_014960	Hs.437249	22901	ARSG	arylsulfatase G	ENST00000452479	THC2677200	GO:0004065(arylsulfatase activity)|GO:0005615(extracellular space)|GO:0005764(lysosome)|GO:0005783(endoplasmic reticulum)|GO:0006790(sulfur compound metabolic process)|GO:0016787(hydrolase activity)|GO:0046872(metal ion binding)	Homo sapiens arylsulfatase G (ARSG), mRNA [NM_014960]	chr17:66416529-66416588	hs|17q24.2
A_33_P3214844	2.47823	up	2.81774	up	2.3574	up	2.55112	A_33_P3214844	TGAAGATGCAGAATGACAGGCTGTACAAAAAGGCCTACAACGACCACAAAGCCAAGATCT	NM_001164507	NM_001164507	NM_001164507	Hs.588655	4703	NEB	nebulin	ENST00000397342	THC2636902	GO:0003779(actin binding)|GO:0005737(cytoplasm)|GO:0005829(cytosol)|GO:0007517(muscle organ development)|GO:0007525(somatic muscle development)|GO:0008307(structural constituent of muscle)|GO:0015629(actin cytoskeleton)|GO:0030017(sarcomere)|GO:0030018(Z disc)|GO:0030049(muscle filament sliding)|GO:0030832(regulation of actin filament length)	Homo sapiens nebulin (NEB), transcript variant 1, mRNA [NM_001164507]	chr2:152436066-152436007	hs|2q23.3
A_24_P140405	2.85156	up	3.61526	up	3.11586	up	3.19423	A_24_P140405	GTAAACTAACAGCTTAAACTATTGACTCTATACCTCTAAAGAATTGCTGCTACTTTGTGC	NM_014243	NM_014243	NM_014243	Hs.590919	9508	ADAMTS3	ADAM metallopeptidase with thrombospondin type 1 motif, 3	ENST00000286657	THC2475639	GO:0004222(metalloendopeptidase activity)|GO:0005576(extracellular region)|GO:0005578(proteinaceous extracellular matrix)|GO:0006508(proteolysis)|GO:0008201(heparin binding)|GO:0008233(peptidase activity)|GO:0008270(zinc ion binding)|GO:0030199(collagen fibril organization)|GO:0030574(collagen catabolic process)|GO:0046872(metal ion binding)	Homo sapiens ADAM metallopeptidase with thrombospondin type 1 motif, 3 (ADAMTS3), mRNA [NM_014243]	chr4:73147061-73147002	hs|4q13.3
A_23_P152082	2.24911	up	2.03339	up	2.37355	up	2.21868	A_23_P152082	CTGAGCCCAAAACTCAAAGCCAAACCTGTCAGCTCTCTGAATGAGTGCACGACCAAGGAT	NM_016642	NM_016642	NM_016642	Hs.709819	51332	SPTBN5	spectrin, beta, non-erythrocytic 5	ENST00000320955	THC2475924	GO:0003779(actin binding)|GO:0005737(cytoplasm)|GO:0005829(cytosol)|GO:0005856(cytoskeleton)|GO:0007411(axon guidance)|GO:0008091(spectrin)|GO:0016020(membrane)|GO:0030036(actin cytoskeleton organization)|GO:0051693(actin filament capping)	Homo sapiens spectrin, beta, non-erythrocytic 5 (SPTBN5), mRNA [NM_016642]	chr15:42142149-42142090	hs|15q15.1
A_23_P47704	5.72209	up	5.78852	up	5.26283	up	5.59114	A_23_P47704	GGTTCCTGGAACGTGGTGATGTTCGTCACCTATGAGCAGCTGAAACGAGCCCTCATGGCT	NM_003355	NM_003355	NM_003355	Hs.80658	7351	UCP2	uncoupling protein 2 (mitochondrial, proton carrier)	ENST00000310473	THC2535772	GO:0000303(response to superoxide)|GO:0001666(response to hypoxia)|GO:0005488(binding)|GO:0005739(mitochondrion)|GO:0005743(mitochondrial inner membrane)|GO:0006810(transport)|GO:0006820(anion transport)|GO:0006839(mitochondrial transport)|GO:0008509(anion transmembrane transporter activity)|GO:0009749(response to glucose stimulus)|GO:0015992(proton transport)|GO:0016020(membrane)|GO:0016021(inte…	Homo sapiens uncoupling protein 2 (mitochondrial, proton carrier) (UCP2), nuclear gene encoding mitochondrial protein, mRNA [NM_003355]	chr11:73686141-73686082	hs|11q13.4
A_23_P146922	2.77547	up	2.82764	up	2.83787	up	2.81366	A_23_P146922	GGGGACTTGTTCCAACCGGAGCGAGGACTGTATCATCTGAACCTGACCGTGGGAGGTATT	NM_000820	NM_000820	NM_000820	Hs.646346	2621	GAS6	growth arrest-specific 6	ENST00000327773	THC2506281	GO:0002576(platelet degranulation)|GO:0005102(receptor binding)|GO:0005509(calcium ion binding)|GO:0005576(extracellular region)|GO:0005615(extracellular space)|GO:0005788(endoplasmic reticulum lumen)|GO:0005796(Golgi lumen)|GO:0006508(proteolysis)|GO:0007165(signal transduction)|GO:0007596(blood coagulation)|GO:0008283(cell proliferation)|GO:0017187(peptidyl-glutamic acid carboxylation)|GO:00301…	Homo sapiens growth arrest-specific 6 (GAS6), transcript variant 1, mRNA [NM_000820]	chr13:114531609-114531550	hs|13q34
A_24_P50801	2.54856	up	2.3149	up	2.09946	up	2.32097	A_24_P50801	AGCCCGGTGAGGAGTGGCTTCAGGTAGATCTGGGAACACCCAAGACAGTGAAAGGTGTCA	NM_201264	NM_201264	NM_201264	Hs.471200	8828	NRP2	neuropilin 2	ENST00000478054	THC2610738	GO:0001525(angiogenesis)|GO:0001755(neural crest cell migration)|GO:0001938(positive regulation of endothelial cell proliferation)|GO:0002116(semaphorin receptor complex)|GO:0004872(receptor activity)|GO:0005021(vascular endothelial growth factor receptor activity)|GO:0005624(membrane fraction)|GO:0005886(plasma membrane)|GO:0007155(cell adhesion)|GO:0007275(multicellular organismal development)|…	Homo sapiens neuropilin 2 (NRP2), transcript variant 6, mRNA [NM_201264]	chr2:206608080-206608139	hs|2q33.3
A_24_P257336	3.45446	up	2.6471	up	2.37256	up	2.82471	A_24_P257336	CTCTGCTGGGATATGACATCTCAGAGAAGCTCTACACTCTCAATGACAAGCTCTTTGCTA	NM_022135	NM_022135	NM_022135	Hs.656031	64091	POPDC2	popeye domain containing 2	ENST00000463323	THC2654060	GO:0003674(molecular_function)|GO:0008150(biological_process)|GO:0016020(membrane)|GO:0016021(integral to membrane)	Homo sapiens popeye domain containing 2 (POPDC2), mRNA [NM_022135]	chr3:119367412-119367353	hs|3q13.33
A_23_P125748	2.52885	up	3.14323	up	2.74088	up	2.80432	A_23_P125748	CCAGTACCCTTGAGCCTTAATCAGCAAGAAAATAACTCTGGCTCATACAGTGTAGAATCT	NM_001011657	NM_001011657	NM_001011657	Hs.496512	84460	ZMAT1	zinc finger, matrin-type 1	ENST00000488347	THC2626945	GO:0003677(DNA binding)|GO:0005622(intracellular)|GO:0005634(nucleus)|GO:0005730(nucleolus)|GO:0008270(zinc ion binding)|GO:0046872(metal ion binding)	Homo sapiens zinc finger, matrin-type 1 (ZMAT1), transcript variant 1, mRNA [NM_001011657]	chrX:101138913-101138854	hs|Xq22.1
A_23_P301984	2.56521	up	2.39858	up	2.08515	up	2.34965	A_23_P301984	TGTGGATAGATGTCTTTGTTGTGTATTTGAGTAATTACCATAATTTCTACAGGCACTTGG	NM_001007090	NM_001007090	NM_001007090	Hs.104941	157773	C8orf48	chromosome 8 open reading frame 48	ENST00000297324	THC2475666	GO:0005515(protein binding)	Homo sapiens chromosome 8 open reading frame 48 (C8orf48), mRNA [NM_001007090]	chr8:13425461-13425520	hs|8p22
A_33_P3323722	2.37161	up	3.26296	up	2.93713	up	2.85723	A_33_P3323722	CATCATCCTTCTCTTTTGTTTCCATAGCCTTTTATAATGCATATATGATGCTGTGAACAG	NM_005737	NM_005737	NM_005737	Hs.730678	10123	ARL4C	ADP-ribosylation factor-like 4C	ENST00000390645	THC2495721	GO:0000166(nucleotide binding)|GO:0003924(GTPase activity)|GO:0005515(protein binding)|GO:0005525(GTP binding)|GO:0005622(intracellular)|GO:0005634(nucleus)|GO:0005737(cytoplasm)|GO:0005886(plasma membrane)|GO:0006184(GTP catabolic process)|GO:0006810(transport)|GO:0007264(small GTPase mediated signal transduction)|GO:0030175(filopodium)|GO:0032456(endocytic recycling)|GO:0043014(alpha-tubulin bi…	Homo sapiens ADP-ribosylation factor-like 4C (ARL4C), mRNA [NM_005737]	chr2:235401768-235401709	hs|2q37.1
A_23_P50146	2.6145	up	2.2714	up	2.06508	up	2.317	A_23_P50146	ATGTTCCCTTGCCCTTTCTTACCTAGAACACCTGCTATAGTAAACGCAGACAGGAAACTG	NM_213602	NM_213602	NM_213602	Hs.287692	284266	SIGLEC15	sialic acid binding Ig-like lectin 15	ENST00000389474	THC2480407	GO:0016020(membrane)|GO:0016021(integral to membrane)	Homo sapiens sialic acid binding Ig-like lectin 15 (SIGLEC15), mRNA [NM_213602]	chr18:43422461-43422519	hs|18q12.3
A_23_P380240	2.02468	up	2.34812	up	2.46075	up	2.27785	A_23_P380240	TAGTCCACCCAATGGCTGACAGTAACAGCATCTTTAACACAACTCTTTGTTCAAATGTAC	NM_001816	NM_001816	NM_001816	Hs.41	1088	CEACAM8	carcinoembryonic antigen-related cell adhesion molecule 8	ENST00000244336	THC2475392	GO:0005615(extracellular space)|GO:0005886(plasma membrane)|GO:0005887(integral to plasma membrane)|GO:0006955(immune response)|GO:0031225(anchored to membrane)	Homo sapiens carcinoembryonic antigen-related cell adhesion molecule 8 (CEACAM8), mRNA [NM_001816]	chr19:43084565-43084506	hs|19q13.2
A_24_P409800	2.67725	up	3.19477	up	2.27008	up	2.71403	A_24_P409800	TCGGTTTCCTGAGAGAAAACATCCTTGGCAATCTGAACTTTTAAGGAAGTATCATCTATA	NM_020768	NM_020768	NM_020768	Hs.661870	57528	KCTD16	potassium channel tetramerisation domain containing 16	ENST00000512467	THC2602349	GO:0005249(voltage-gated potassium channel activity)|GO:0005886(plasma membrane)|GO:0006813(potassium ion transport)|GO:0008076(voltage-gated potassium channel complex)|GO:0030054(cell junction)|GO:0042734(presynaptic membrane)|GO:0045202(synapse)|GO:0045211(postsynaptic membrane)	Homo sapiens potassium channel tetramerisation domain containing 16 (KCTD16), mRNA [NM_020768]	chr5:143853617-143853676	hs|5q31.3
A_23_P4082	2.66846	up	4.50425	up	3.25156	up	3.47476	A_23_P4082	ATCAACCCTTCTAGAAGATGAAATTTAGTACACTTTACATCTGACTACTATTGTGTAGCC	NM_006584	NM_006584	NM_006584	Hs.73072	10693	CCT6B	chaperonin containing TCP1, subunit 6B (zeta 2)	ENST00000436961	THC2461512	GO:0000166(nucleotide binding)|GO:0005524(ATP binding)|GO:0005737(cytoplasm)|GO:0006457(protein folding)|GO:0007283(spermatogenesis)|GO:0008565(protein transporter activity)|GO:0015031(protein transport)|GO:0051082(unfolded protein binding)|GO:0051131(chaperone-mediated protein complex assembly)	Homo sapiens chaperonin containing TCP1, subunit 6B (zeta 2) (CCT6B), transcript variant 1, mRNA [NM_006584]	chr17:33255052-33254993	hs|17q12
A_32_P103945	2.55542	up	2.40356	up	2.21868	up	2.39255	A_32_P103945	CCAAGGTAGAAAGGTACGAAGATACAATACTGTTATTCATTTATCCTGTACAATCATCTG	NM_212543	NM_212543	NM_212543	Hs.13225	8702	B4GALT4	UDP-Gal:betaGlcNAc beta 1,4- galactosyltransferase, polypeptide 4	ENST00000480814	THC2510145	GO:0000139(Golgi membrane)|GO:0003945(N-acetyllactosamine synthase activity)|GO:0005794(Golgi apparatus)|GO:0005975(carbohydrate metabolic process)|GO:0006643(membrane lipid metabolic process)|GO:0008378(galactosyltransferase activity)|GO:0016020(membrane)|GO:0016021(integral to membrane)|GO:0016757(transferase activity, transferring glycosyl groups)|GO:0018279(protein N-linked glycosylation via …	Homo sapiens UDP-Gal:betaGlcNAc beta 1,4- galactosyltransferase, polypeptide 4 (B4GALT4), transcript variant 1, mRNA [NM_212543]	chr3:118930995-118930936	hs|3q13.32
A_33_P3304372	2.18367	up	3.25905	up	2.63835	up	2.69369	A_33_P3304372	CCCATCCAAACAATTATTACTCCTCTAAATGAATACTACTTAAAAGTGATGGAGCTTCTG	NM_018342	NM_018342	NM_018342	Hs.176227	55314	TMEM144	transmembrane protein 144	ENST00000511532	THC2491388	GO:0016020(membrane)|GO:0016021(integral to membrane)	Homo sapiens transmembrane protein 144 (TMEM144), mRNA [NM_018342]	chr4:159176254-159176313	hs|4q32.1
A_23_P133691	5.7425	up	5.24792	up	3.85902	up	4.94981	A_23_P133691	CTGCTGTGATATGATAGATGTGGTTATTGACATCTCTTGTATTTATGGTCTCAAAGAAGA	NM_021244	NM_021244	NM_021244	Hs.31712	58528	RRAGD	Ras-related GTP binding D	ENST00000359203	THC2574246	GO:0000166(nucleotide binding)|GO:0005515(protein binding)|GO:0005525(GTP binding)|GO:0005634(nucleus)|GO:0005737(cytoplasm)|GO:0005764(lysosome)|GO:0032008(positive regulation of TOR signaling cascade)|GO:0034613(cellular protein localization)|GO:0046982(protein heterodimerization activity)|GO:0071230(cellular response to amino acid stimulus)	Homo sapiens Ras-related GTP binding D (RRAGD), mRNA [NM_021244]	chr6:90087437-90082293	hs|6q15
A_32_P96036	2.2161	up	2.28709	up	2.01289	up	2.17203	A_32_P96036	ACTGTAGAAAGTAGAGTAGGATTGTGGTCAGACTTAATTTGAGGCATCTAGTGAAGACAC	NM_001093725	NM_001093725	NM_001093725	Hs.591496	92312	MEX3A	mex-3 homolog A (C. elegans)		THC2749773	GO:0000932(cytoplasmic mRNA processing body)|GO:0003723(RNA binding)|GO:0005634(nucleus)|GO:0005737(cytoplasm)|GO:0008270(zinc ion binding)|GO:0046872(metal ion binding)	Homo sapiens mex-3 homolog A (C. elegans) (MEX3A), mRNA [NM_001093725]	chr1:156042043-156041984	hs|1q22
A_33_P3510335	2.28038	up	2.26438	up	2.14583	up	2.2302	A_33_P3510335	AATGCCCTTTATCCATCTGCCTCAGACAGTGTTACAAGAATCCCCACTTTTCTTCTGTTT	NM_213655	NM_213655	NM_213655	Hs.356604	65125	WNK1	WNK lysine deficient protein kinase 1	ENST00000530271	THC2608477	GO:0000166(nucleotide binding)|GO:0004674(protein serine/threonine kinase activity)|GO:0004860(protein kinase inhibitor activity)|GO:0005515(protein binding)|GO:0005524(ATP binding)|GO:0005737(cytoplasm)|GO:0006468(protein phosphorylation)|GO:0006811(ion transport)|GO:0007243(intracellular protein kinase cascade)|GO:0010923(negative regulation of phosphatase activity)|GO:0019902(phosphatase bindi…	Homo sapiens WNK lysine deficient protein kinase 1 (WNK1), transcript variant 3, mRNA [NM_213655]	chr12:978138-978197	hs|12p13.33
A_23_P132956	2.87681	up	4.06299	up	2.85013	up	3.26331	A_23_P132956	TCTAACGCTTTAAATGGCTACTTTGGTTTCTGTCTGTAAGTTAAGACCTTGGATGTGGTT	NM_004181	NM_004181	NM_004181	Hs.518731	7345	UCHL1	ubiquitin carboxyl-terminal esterase L1 (ubiquitin thiolesterase)	ENST00000472501	NP1191838	GO:0004197(cysteine-type endopeptidase activity)|GO:0004221(ubiquitin thiolesterase activity)|GO:0005515(protein binding)|GO:0005622(intracellular)|GO:0005634(nucleus)|GO:0005730(nucleolus)|GO:0005737(cytoplasm)|GO:0005829(cytosol)|GO:0005886(plasma membrane)|GO:0006508(proteolysis)|GO:0006511(ubiquitin-dependent protein catabolic process)|GO:0006950(response to stress)|GO:0007412(axon target rec…	Homo sapiens ubiquitin carboxyl-terminal esterase L1 (ubiquitin thiolesterase) (UCHL1), mRNA [NM_004181]	chr4:41270340-41270399	hs|4p13
A_33_P3235207	3.64045	up	2.66785	up	2.27698	up	2.86176	A_33_P3235207	CAACTACCTCATCATATTTGTGTCTGTTGGAATTATTCTTCCACTTTCGCTCCTTAAAAA	NM_018018	NM_018018	NM_018018	Hs.446077	55089	SLC38A4	solute carrier family 38, member 4	ENST00000395426	THC2471108	GO:0005886(plasma membrane)|GO:0006811(ion transport)|GO:0006814(sodium ion transport)|GO:0006865(amino acid transport)|GO:0015171(amino acid transmembrane transporter activity)|GO:0015293(symporter activity)|GO:0016021(integral to membrane)|GO:0034641(cellular nitrogen compound metabolic process)|GO:0055085(transmembrane transport)	Homo sapiens solute carrier family 38, member 4 (SLC38A4), transcript variant 1, mRNA [NM_018018]	chr12:47173627-47173568	hs|12q13.11
A_33_P3334679	2.6143	up	2.30473	up	2.88979	up	2.60294	A_33_P3334679	GCAACAAATAAACAGGTGTTATTTCAAAACCAATTACCAGAGACCAAATCCAGTTACTAG	ENST00000395469		AB110790	Hs.426463	9627	SNCAIP	synuclein, alpha interacting protein	ENST00000395469	THC2644343	GO:0005515(protein binding)|GO:0005634(nucleus)|GO:0005730(nucleolus)|GO:0005737(cytoplasm)|GO:0008219(cell death)|GO:0031625(ubiquitin protein ligase binding)|GO:0042417(dopamine metabolic process)|GO:0042734(presynaptic membrane)|GO:0043025(neuronal cell body)|GO:0046928(regulation of neurotransmitter secretion)|GO:0090083(regulation of inclusion body assembly)	synuclein, alpha interacting protein [Source:HGNC Symbol;Acc:11139] [ENST00000395469]	chr5:121779810-121779869	hs|5q23.2
A_33_P3404749	2.90467	up	2.62916	up	2.55097	up	2.69493	A_33_P3404749	TTTGTTTTTGCTCATCTCTTTCTGAGGTCATCTGCAGAGAGTGCCCCATGCCTTCTTTAA	NM_001103184	NM_001103184	NM_001103184	Hs.657649	342184	FMN1	formin 1	ENST00000334528	THC2500176	GO:0003779(actin binding)|GO:0005634(nucleus)|GO:0005737(cytoplasm)|GO:0005886(plasma membrane)|GO:0005912(adherens junction)|GO:0015629(actin cytoskeleton)|GO:0016043(cellular component organization)|GO:0030036(actin cytoskeleton organization)|GO:0030054(cell junction)	Homo sapiens formin 1 (FMN1), mRNA [NM_001103184]	chr15:33066404-33066345	hs|15q13.3
A_33_P3350726	2.69856	up	2.88953	up	2.51054	up	2.69954	A_33_P3350726	ACAATCAGATTGAAGCTTATCTATGACAGATGTGATCTTAACTGTCGGATCCACAAAAAA	NM_138711	NM_138711	NM_138711	Hs.162646	5468	PPARG	peroxisome proliferator-activated receptor gamma	ENST00000539812	THC2708492	GO:0000122(negative regulation of transcription from RNA polymerase II promoter)|GO:0001890(placenta development)|GO:0002674(negative regulation of acute inflammatory response)|GO:0003677(DNA binding)|GO:0003700(sequence-specific DNA binding transcription factor activity)|GO:0003707(steroid hormone receptor activity)|GO:0004872(receptor activity)|GO:0004879(ligand-dependent nuclear receptor activ…	Homo sapiens peroxisome proliferator-activated receptor gamma (PPARG), transcript variant 3, mRNA [NM_138711]	chr3:12434128-12434187	hs|3p25.2
A_23_P363275	2.44559	up	2.51119	up	2.64219	up	2.53299	A_23_P363275	CCAGGATGGTCAGTGAAGTTACCAGGAATGTTTAAAGCACAAAGGACTTTGGGTGTGTGT	NM_144668	NM_144668	NM_144668	Hs.709837	144406	WDR66	WD repeat domain 66	ENST00000288912	THC2473818	GO:0005509(calcium ion binding)	Homo sapiens WD repeat domain 66 (WDR66), transcript variant 1, mRNA [NM_144668]	chr12:122441655-122441714	hs|12q24.31
A_23_P154605	2.02236	up	2.43371	up	2.21366	up	2.22324	A_23_P154605	AACCTAATAAGAAATCCCAATTTTCAGGAGTGGTGGTGTCAATAAACGCTCTGTGGCCAG	NM_018837	NM_018837	NM_018837	Hs.162016	55959	SULF2	sulfatase 2	ENST00000467815	THC2683428	GO:0001822(kidney development)|GO:0004065(arylsulfatase activity)|GO:0005509(calcium ion binding)|GO:0005615(extracellular space)|GO:0005783(endoplasmic reticulum)|GO:0005794(Golgi apparatus)|GO:0005795(Golgi stack)|GO:0009986(cell surface)|GO:0016787(hydrolase activity)|GO:0030201(heparan sulfate proteoglycan metabolic process)|GO:0040037(negative regulation of fibroblast growth factor receptor …	Homo sapiens sulfatase 2 (SULF2), transcript variant 1, mRNA [NM_018837]	chr20:46286483-46286424	hs|20q13.12
A_33_P3395947	2.95829	up	2.59585	up	2.12605	up	2.56007	A_33_P3395947	GAGGAGATGAGAGGCTCCGGATCCCTCTGGGAGGTAGATTTGAGGACAGATTGGAATTGA	ENST00000380922		AB102798	Hs.513457	3566	IL4R	interleukin 4 receptor	ENST00000380922	THC2669371	GO:0002532(production of molecular mediator involved in inflammatory response)|GO:0004872(receptor activity)|GO:0004913(interleukin-4 receptor activity)|GO:0005057(receptor signaling protein activity)|GO:0005515(protein binding)|GO:0005576(extracellular region)|GO:0005615(extracellular space)|GO:0005886(plasma membrane)|GO:0005887(integral to plasma membrane)|GO:0006955(immune response)|GO:000716…	interleukin 4 receptor [Source:HGNC Symbol;Acc:6015] [ENST00000380922]	chr16:27352462-27352521	hs|16p12.1
A_33_P3305173	2.31452	up	3.0002	up	2.56636	up	2.62703	A_33_P3305173	ATAAGAAGCTGCTCTGTATGCTAAAGCTTTCTCTCCTCAATAAAAATATAAAGGGTGTGT	NM_001024455	NM_001024455	NM_001024455	Hs.512180	340526	RGAG4	retrotransposon gag domain containing 4	ENST00000479991	THC2601118		Homo sapiens retrotransposon gag domain containing 4 (RGAG4), mRNA [NM_001024455]	chrX:71347022-71346963	hs|Xq13.1
A_23_P63032	4.10516	up	3.87075	up	3.38295	up	3.78629	A_23_P63032	GAGGCTTCCAGCATCTTCAAGACCCTGAGGACCATCGCTAACGACGACTGTGAGCTGTGT	NM_007102	NM_007102	NM_007102	Hs.32966	2981	GUCA2B	guanylate cyclase activator 2B (uroguanylin)	ENST00000372581	THC2481028	GO:0005576(extracellular region)|GO:0006182(cGMP biosynthetic process)|GO:0007588(excretion)|GO:0007589(body fluid secretion)|GO:0008047(enzyme activator activity)|GO:0008048(calcium sensitive guanylate cyclase activator activity)|GO:0030802(regulation of cyclic nucleotide biosynthetic process)|GO:0045776(negative regulation of blood pressure)	Homo sapiens guanylate cyclase activator 2B (uroguanylin) (GUCA2B), mRNA [NM_007102]	chr1:42620510-42621237	hs|1p34.2
A_33_P3370305	2.57997	up	2.37384	up	2.33096	up	2.42826	A_33_P3370305	TCTTTCTTGAGGAAAATCTGACCTGGCATTTTCTTGAGGCACCTTAGATTCCCTGGAGTG	NM_145041	NM_145041	NM_145041	Hs.536474	113277	TMEM106A	transmembrane protein 106A	ENST00000541594		GO:0003674(molecular_function)|GO:0005575(cellular_component)|GO:0008150(biological_process)|GO:0016020(membrane)|GO:0016021(integral to membrane)	Homo sapiens transmembrane protein 106A (TMEM106A), mRNA [NM_145041]	chr17:41370203-41370262	hs|17q21.31
A_33_P3272563	2.16878	up	2.53822	up	2.26462	up	2.32387	A_33_P3272563	CCTCACGGTGACAGTTACACTGCTCCTTTAAAGAGTCATTTACATAATTTGTTATCAAAT	NM_004808	NM_004808	NM_004808	Hs.60339	9397	NMT2	N-myristoyltransferase 2		THC2494398	GO:0003824(catalytic activity)|GO:0004379(glycylpeptide N-tetradecanoyltransferase activity)|GO:0005737(cytoplasm)|GO:0005794(Golgi apparatus)|GO:0005886(plasma membrane)|GO:0006499(N-terminal protein myristoylation)|GO:0009249(protein lipoylation)|GO:0016746(transferase activity, transferring acyl groups)	Homo sapiens N-myristoyltransferase 2 (NMT2), mRNA [NM_004808]	chr10:15147956-15147897	hs|10p13
A_23_P349566	2.33027	up	3.04184	up	2.7345	up	2.7022	A_23_P349566	TGTTGTTGTTTTAGATGGGCTCATTACATAACGAGTTAATTGTCACTAGTAGGAGACTGT	NM_001080433	NM_001080433	NM_001080433	Hs.117136	114800	CCDC85A	coiled-coil domain containing 85A	ENST00000407595	THC2605223		Homo sapiens coiled-coil domain containing 85A (CCDC85A), mRNA [NM_001080433]	chr2:56612805-56612864	hs|2p16.1
A_24_P329229	2.35396	up	2.52821	up	2.40347	up	2.42855	A_24_P329229	CCTCACTCCTGTATATTTTGGTTTACTTACTCCTCTATTTCAGAAATTGAAAAAGATCCC	NM_153033	NM_153033	NM_153033	Hs.546627	154881	KCTD7	potassium channel tetramerisation domain containing 7	ENST00000275532	THC2471487	GO:0005249(voltage-gated potassium channel activity)|GO:0006813(potassium ion transport)|GO:0008076(voltage-gated potassium channel complex)|GO:0016020(membrane)	Homo sapiens potassium channel tetramerisation domain containing 7 (KCTD7), transcript variant 1, mRNA [NM_153033]	chr7:66105338-66105397	hs|7q11.21
A_23_P65262	2.01022	up	2.3431	up	2.11039	up	2.15457	A_23_P65262	AGCCAAGACTTAACAAGCACTGACTACCGTTCCCTTGAGCTACCATTATCACAAGGGTTT	NM_033111	NM_033111	NM_033111	Hs.507680	10443	N4BP2L2	NEDD4 binding protein 2-like 2	ENST00000509076	THC2485078	GO:0003674(molecular_function)|GO:0005575(cellular_component)|GO:0008150(biological_process)	Homo sapiens NEDD4 binding protein 2-like 2 (N4BP2L2), transcript variant 1, mRNA [NM_033111]	chr13:33016630-33016571	hs|13q13.1
A_33_P3257856	2.78976	up	2.90463	up	2.88073	up	2.85837	A_33_P3257856	AAATCCTTTAGGCACAGTTCAGCACTTCTTCGACATCAGAGGCTTCATGCTGGAGAGTAA	NM_145044	NM_145044	NM_145044	Hs.401045	115560	ZNF501	zinc finger protein 501	ENST00000332489	NP405581	GO:0003677(DNA binding)|GO:0005622(intracellular)|GO:0005634(nucleus)|GO:0006355(regulation of transcription, DNA-dependent)|GO:0008270(zinc ion binding)|GO:0046872(metal ion binding)	Homo sapiens zinc finger protein 501 (ZNF501), mRNA [NM_145044]	chr3:44776670-44776729	hs|3p21.31
A_23_P56347	9.74014	up	18.2243	up	16.7018	up	14.8887	A_23_P56347	TGCTTTTTGTTCAAGGAGATTTATGAAAAGACTCTGACAAGGACTCTTGAATACAAGTTC	NM_021016	NM_021016	NM_021016	Hs.654413	5671	PSG3	pregnancy specific beta-1-glycoprotein 3	ENST00000327495	THC2542332	GO:0005576(extracellular region)|GO:0006952(defense response)|GO:0007565(female pregnancy)	Homo sapiens pregnancy specific beta-1-glycoprotein 3 (PSG3), mRNA [NM_021016]	chr19:43226189-43226130	hs|19q13.2
A_23_P431971	2.36613	up	2.09645	up	2.02234	up	2.16164	A_23_P431971	TGTCAACACCTATGGAAGCTACAGGTGCCGGACCAACAAGAAGTGCAGTCGGGGCTACGA	NM_018058	NM_018058	NM_018058	Hs.500736	55118	CRTAC1	cartilage acidic protein 1	ENST00000370591	THC2503025	GO:0005509(calcium ion binding)|GO:0005576(extracellular region)|GO:0005578(proteinaceous extracellular matrix)	Homo sapiens cartilage acidic protein 1 (CRTAC1), transcript variant 1, mRNA [NM_018058]	chr10:99640094-99640035	hs|10q24.2
A_24_P283591	4.64718	up	4.8103	up	4.28513	up	4.58087	A_24_P283591	ACCTTCATGCCATGCTGCATACCTTTCTCATAGGCCAACTAATCTTCTGTGCAGATAACA	NM_012364	NM_012364	NM_012364	Hs.684864	158131	OR1Q1	olfactory receptor, family 1, subfamily Q, member 1	ENST00000297913	THC2612117	GO:0004871(signal transducer activity)|GO:0004872(receptor activity)|GO:0004930(G-protein coupled receptor activity)|GO:0004984(olfactory receptor activity)|GO:0005737(cytoplasm)|GO:0005886(plasma membrane)|GO:0007608(sensory perception of smell)|GO:0016021(integral to membrane)|GO:0050896(response to stimulus)|GO:0050911(detection of chemical stimulus involved in sensory perception of smell)	Homo sapiens olfactory receptor, family 1, subfamily Q, member 1 (OR1Q1), mRNA [NM_012364]	chr9:125377474-125377533	hs|9q33.2
A_33_P3474319	2.66827	up	2.61728	up	2.67265	up	2.65273	A_33_P3474319	TAGCTCTTGGCATCTCCATCTGAGCCTAAAGTTGCCCACTGGCACCAATAGATTCTGTTT	NM_198277	NM_198277	NM_198277	Hs.352661	219855	SLC37A2	solute carrier family 37 (glycerol-3-phosphate transporter), member 2	ENST00000526405	NP868942	GO:0008643(carbohydrate transport)|GO:0016020(membrane)|GO:0016021(integral to membrane)|GO:0055085(transmembrane transport)	Homo sapiens solute carrier family 37 (glycerol-3-phosphate transporter), member 2 (SLC37A2), transcript variant 1, mRNA [NM_198277]	chr11:124959065-124959124	hs|11q24.2
A_33_P3440636	2.20909	up	2.83845	up	2.14546	up	2.39767	A_33_P3440636	CTGCCCTAATTGGATTTGTGATGTTTTTGCAACTTGAAATTAGCTTCAAAACCCAACAAT	AK091759		AK091759	Hs.410678	286071	LOC286071	uncharacterized LOC286071		THC2607877		Homo sapiens cDNA FLJ34440 fis, clone HLUNG2001214. [AK091759]	chr8:52863165-52863224	hs|8q11.23
A_23_P40847	2.52977	up	3.09417	up	2.42732	up	2.68375	A_23_P40847	GTTCCAGTAACCCAAATCTTGTTTACAAAATATTCGTGGTATCTGTGAACATGTTAAGAG	NM_004267	NM_004267	NM_004267	Hs.8786	9435	CHST2	carbohydrate (N-acetylglucosamine-6-O) sulfotransferase 2	ENST00000309575	THC2463433	GO:0001517(N-acetylglucosamine 6-O-sulfotransferase activity)|GO:0005794(Golgi apparatus)|GO:0005802(trans-Golgi network)|GO:0005975(carbohydrate metabolic process)|GO:0006044(N-acetylglucosamine metabolic process)|GO:0006790(sulfur compound metabolic process)|GO:0006954(inflammatory response)|GO:0007275(multicellular organismal development)|GO:0008146(sulfotransferase activity)|GO:0016020(membra…	Homo sapiens carbohydrate (N-acetylglucosamine-6-O) sulfotransferase 2 (CHST2), mRNA [NM_004267]	chr3:142841583-142841642	hs|3q24
A_23_P44942	2.50342	up	3.11015	up	2.57619	up	2.72992	A_23_P44942	ATGTCCCTGGGGGTAATTCAACTCTTCGAGTCGCAATTCATAATTTTGCTTCTGCACACA	NM_025004	NM_025004	NM_025004	Hs.287555	80071	CCDC15	coiled-coil domain containing 15	ENST00000531167	THC2515746	GO:0005813(centrosome)	Homo sapiens coiled-coil domain containing 15 (CCDC15), mRNA [NM_025004]	chr11:124910525-124910584	hs|11q24.2
A_23_P146444	2.87915	up	2.29302	up	2.0438	up	2.40532	A_23_P146444	AACCGTGCCTGAAACAGTTTGAATGATTGTTTTAATGTTGTTTCTGAAATTCCTTGTACC	NM_003389	NM_003389	NM_003389	Hs.113094	7464	CORO2A	coronin, actin binding protein, 2A	ENST00000375077	THC2496529	GO:0005622(intracellular)|GO:0015629(actin cytoskeleton)|GO:0017053(transcriptional repressor complex)|GO:0030036(actin cytoskeleton organization)|GO:0035556(intracellular signal transduction)|GO:0051015(actin filament binding)	Homo sapiens coronin, actin binding protein, 2A (CORO2A), transcript variant 1, mRNA [NM_003389]	chr9:100883421-100883362	hs|9q22.33
A_33_P3243667	2.0455	up	2.75268	up	2.2004	up	2.33286	A_33_P3243667	TGTAGAAAGTACTAAGGCACTAACAGTTTCAGATGTTACTTTAAAGCAGTGTTGATTGTC	NM_178549	NM_178549	NM_178549	Hs.30323	339500	ZNF678	zinc finger protein 678	ENST00000343776	THC2479273	GO:0003677(DNA binding)|GO:0005622(intracellular)|GO:0005634(nucleus)|GO:0006355(regulation of transcription, DNA-dependent)|GO:0008270(zinc ion binding)|GO:0046872(metal ion binding)	Homo sapiens zinc finger protein 678 (ZNF678), transcript variant 1, mRNA [NM_178549]	chr1:227843936-227843995	hs|1q42.13
A_23_P118065	18.7904	up	17.0183	up	15.7484	up	17.1857	A_23_P118065	AGGGAAAGGCGCTTACTTGTGGATCTGCCTTGCTCACTATTTGCCTATTGGCATATATGA	NM_002153	NM_002153	NM_002153	Hs.162795	3294	HSD17B2	hydroxysteroid (17-beta) dehydrogenase 2	ENST00000199936	THC2461596	GO:0000166(nucleotide binding)|GO:0004303(estradiol 17-beta-dehydrogenase activity)|GO:0005789(endoplasmic reticulum membrane)|GO:0005792(microsome)|GO:0006702(androgen biosynthetic process)|GO:0006703(estrogen biosynthetic process)|GO:0016020(membrane)|GO:0016021(integral to membrane)|GO:0016491(oxidoreductase activity)|GO:0032526(response to retinoic acid)|GO:0047006(17-alpha,20-alpha-dihydroxy…	Homo sapiens hydroxysteroid (17-beta) dehydrogenase 2 (HSD17B2), mRNA [NM_002153]	chr16:82131897-82131956	hs|16q23.3
A_23_P385206	2.12818	up	2.42392	up	2.09663	up	2.21624	A_23_P385206	GCACAGTGGCCCAAAGAGCAGCTTCAGAGATAATTCCTTGGTTCTATGATCCCTGTTTAA	NM_177424	NM_177424	NM_177424	Hs.523855	23673	STX12	syntaxin 12	ENST00000373943	THC2664450	GO:0005484(SNAP receptor activity)|GO:0005515(protein binding)|GO:0005794(Golgi apparatus)|GO:0006886(intracellular protein transport)|GO:0016020(membrane)|GO:0016021(integral to membrane)|GO:0016192(vesicle-mediated transport)|GO:0033344(cholesterol efflux)|GO:0045121(membrane raft)|GO:0045335(phagocytic vesicle)|GO:0050821(protein stabilization)	Homo sapiens syntaxin 12 (STX12), mRNA [NM_177424]	chr1:28150636-28150695	hs|1p35.3
A_23_P162746	2.04023	up	2.46688	up	2.19875	up	2.23529	A_23_P162746	TACTCTGGGGCCCTGCATTTATGAGGCACCTACCTTCATTTTGCTAACGCTTATTCTGAA	NM_015974	NM_015974	NM_015974	Hs.370703	51084	CRYL1	crystallin, lambda 1	ENST00000298248	THC2466931	GO:0000166(nucleotide binding)|GO:0003857(3-hydroxyacyl-CoA dehydrogenase activity)|GO:0005737(cytoplasm)|GO:0005829(cytosol)|GO:0006631(fatty acid metabolic process)|GO:0016491(oxidoreductase activity)|GO:0042803(protein homodimerization activity)|GO:0050104(L-gulonate 3-dehydrogenase activity)|GO:0050662(coenzyme binding)|GO:0070403(NAD+ binding)	Homo sapiens crystallin, lambda 1 (CRYL1), mRNA [NM_015974]	chr13:20977891-20977832	hs|13q12.11
A_33_P3311083	2.63396	up	2.28404	up	2.37891	up	2.4323	A_33_P3311083	TTGACCATATTTAACACAGAGTTTCCCAAAGTTTTGGATTAGAAAGCTCGGCCGGGCTCG	AK097512		AK097512	Hs.631581	653583	PHLDB3	pleckstrin homology-like domain, family B, member 3		THC2475979		Homo sapiens cDNA FLJ40193 fis, clone TESTI2019430. [AK097512]	chr19:44000515-44000456	hs|19q13.31
A_33_P3356587	2.03392	up	2.09103	up	2.12247	up	2.08247	A_33_P3356587	AATCCCACGTAAGGTACCTGCCGTCAGAAGATTTGAACTTTCTACTTGGACACCTAACAC	AL162052		AL162052	Hs.552781	100134040	LOC100134040	uncharacterized LOC100134040		THC2644653		Homo sapiens mRNA; cDNA DKFZp434G1726 (from clone DKFZp434G1726). [AL162052]	chr7:149736667-149736726	hs|7q36.1
A_23_P356070	2.31795	up	2.24441	up	2.48203	up	2.34813	A_23_P356070	AAGACATTTGAGGAATTCCCCATGACCCCAACGACCTACAAAGGCTCTGTGGACAACCAG	NM_002020	NM_002020	NM_002020	Hs.646917	2324	FLT4	fms-related tyrosine kinase 4	ENST00000502603	THC2473344	GO:0000166(nucleotide binding)|GO:0001934(positive regulation of protein phosphorylation)|GO:0001938(positive regulation of endothelial cell proliferation)|GO:0001944(vasculature development)|GO:0001946(lymphangiogenesis)|GO:0002040(sprouting angiogenesis)|GO:0004714(transmembrane receptor protein tyrosine kinase activity)|GO:0004872(receptor activity)|GO:0005021(vascular endothelial growth facto…	Homo sapiens fms-related tyrosine kinase 4 (FLT4), transcript variant 2, mRNA [NM_002020]	chr5:180036955-180036045	hs|5q35.3
A_23_P51587	16.9888	up	13.872	up	18.2664	up	16.3757	A_23_P51587	CTGGACGATACACATTTGAAGATGCTCAGGAGCACATTTACAAACTGATGAAAAGTGATT	NM_002924	NM_002924	NM_002924	Hs.655739	6000	RGS7	regulator of G-protein signaling 7	ENST00000366562	THC2602420	GO:0004871(signal transducer activity)|GO:0005096(GTPase activator activity)|GO:0005737(cytoplasm)|GO:0005834(heterotrimeric G-protein complex)|GO:0005886(plasma membrane)|GO:0008277(regulation of G-protein coupled receptor protein signaling pathway)|GO:0009968(negative regulation of signal transduction)|GO:0035556(intracellular signal transduction)|GO:0043547(positive regulation of GTPase activi…	Homo sapiens regulator of G-protein signaling 7 (RGS7), mRNA [NM_002924]	chr1:240969468-240966263	hs|1q43
A_23_P307844	2.81041	up	2.65684	up	2.68545	up	2.71756	A_23_P307844	AGTGGTGACAAGATTCGATTCTTCTTTGAGAAAGGCGTTTTTGATGAGAAAGGAAATTTC	NM_174933	NM_174933	NM_174933	Hs.709447	254295	PHYHD1	phytanoyl-CoA dioxygenase domain containing 1	ENST00000451000	THC2542238	GO:0016491(oxidoreductase activity)|GO:0016702(oxidoreductase activity, acting on single donors with incorporation of molecular oxygen, incorporation of two atoms of oxygen)|GO:0046872(metal ion binding)	Homo sapiens phytanoyl-CoA dioxygenase domain containing 1 (PHYHD1), transcript variant 2, mRNA [NM_174933]	chr9:131696085-131696297	hs|9q34.11
A_32_P152437	2.16914	up	2.41757	up	2.45201	up	2.34624	A_32_P152437	TCAAATGTTCCCCCTCAGGTTATTTTGCTTATGGTACCCATGAGTTGCCTCTCTCTGTAC	NM_005100	NM_005100	NM_005100	Hs.371240	9590	AKAP12	A kinase (PRKA) anchor protein 12	ENST00000402676	THC2543286	GO:0005737(cytoplasm)|GO:0005856(cytoskeleton)|GO:0005886(plasma membrane)|GO:0005938(cell cortex)|GO:0006605(protein targeting)|GO:0007165(signal transduction)|GO:0007186(G-protein coupled receptor protein signaling pathway)|GO:0008179(adenylate cyclase binding)|GO:0010739(positive regulation of protein kinase A signaling cascade)|GO:0030819(positive regulation of cAMP biosynthetic process)|GO:0…	Homo sapiens A kinase (PRKA) anchor protein 12 (AKAP12), transcript variant 1, mRNA [NM_005100]	chr6:151679428-151679487	hs|6q25.1
A_23_P115444	2.16263	up	2.41238	up	2.07199	up	2.21567	A_23_P115444	ACTCTAACAAACAAATCTAAAATCCAAAATGTAGGAGGGACTTATGAATTGCATGTTGGG	NM_005092	NM_005092	NM_005092	Hs.248197	8995	TNFSF18	tumor necrosis factor (ligand) superfamily, member 18	ENST00000404377	THC2478624	GO:0005102(receptor binding)|GO:0005125(cytokine activity)|GO:0005164(tumor necrosis factor receptor binding)|GO:0005615(extracellular space)|GO:0006916(anti-apoptosis)|GO:0006955(immune response)|GO:0007165(signal transduction)|GO:0007267(cell-cell signaling)|GO:0016020(membrane)|GO:0016021(integral to membrane)	Homo sapiens tumor necrosis factor (ligand) superfamily, member 18 (TNFSF18), mRNA [NM_005092]	chr1:173010665-173010606	hs|1q25.1
A_23_P132121	2.42908	up	2.768	up	2.67334	up	2.62347	A_23_P132121	CCAACACAAAACTCCTTCCCCTTTTTAAAATGATTTCTGTTCTAATGCCATAGATCAAAG	NM_173354	NM_173354	NM_173354	Hs.282113	150094	SIK1	salt-inducible kinase 1	ENST00000270162	THC2468197	GO:0000122(negative regulation of transcription from RNA polymerase II promoter)|GO:0000166(nucleotide binding)|GO:0000287(magnesium ion binding)|GO:0002028(regulation of sodium ion transport)|GO:0004674(protein serine/threonine kinase activity)|GO:0005515(protein binding)|GO:0005524(ATP binding)|GO:0005634(nucleus)|GO:0005737(cytoplasm)|GO:0005829(cytosol)|GO:0006468(protein phosphorylation)|GO:…	Homo sapiens salt-inducible kinase 1 (SIK1), mRNA [NM_173354]	chr21:44834819-44834760	hs|21q22.3
A_33_P3239512	2.2856	up	2.2464	up	2.36901	up	2.30034	A_33_P3239512	TGTAATGAATGTGGCACAGTCTTCAGGAACTACTCATGCCTAGCACGTCATCTAAGAATT	NM_001102657	NM_001102657	NM_001102657	Hs.631584	162962	ZNF836	zinc finger protein 836	ENST00000396443	NP1074404	GO:0003677(DNA binding)|GO:0005622(intracellular)|GO:0005634(nucleus)|GO:0006355(regulation of transcription, DNA-dependent)|GO:0008270(zinc ion binding)|GO:0046872(metal ion binding)	Homo sapiens zinc finger protein 836 (ZNF836), mRNA [NM_001102657]	chr19:52659186-52659127	hs|19q13.41
A_33_P3825317	3.75544	up	3.95041	up	8.08604	up	5.26396	A_33_P3825317	TTGGGCATTAATAATAATTGCCATATTTGAAGCACGTCAAACGTGTTCTCACCTGTAAGT	NM_001013647	NM_001013647	NM_001013647	Hs.542707	646851	LOC646851	putative uncharacterized protein LOC388900	ENST00000535113	THC2511076		Homo sapiens putative uncharacterized protein LOC388900 (LOC646851), mRNA [NM_001013647]	chr22:38977174-38977115	hs|22q13.1
A_23_P61466	2.14148	up	2.15323	up	2.00694	up	2.10055	A_23_P61466	AATCACTGAATGCCTCCTCAGGTCATTTAGCACTTATTTTATCCAGTATCTTTGGGCTCC	NM_174941	NM_174941	NM_174941	Hs.631727	283316	CD163L1	CD163 molecule-like 1	ENST00000396630	THC2475760	GO:0005044(scavenger receptor activity)|GO:0005576(extracellular region)|GO:0005886(plasma membrane)|GO:0016021(integral to membrane)	Homo sapiens CD163 molecule-like 1 (CD163L1), mRNA [NM_174941]	chr12:7521549-7520755	hs|12p13.31
A_33_P3368358	2.54069	up	2.98838	up	2.44656	up	2.65855	A_33_P3368358	CAGAGAGATGGGCAAGTGTCCTATTTCTTAGTGAGAGCCTCTAAACAAACCAGCTTGTGA	NM_182966	NM_182966	NM_182966	Hs.37982	4739	NEDD9	neural precursor cell expressed, developmentally down-regulated 9	ENST00000379433	THC2477464	GO:0000922(spindle pole)|GO:0005515(protein binding)|GO:0005634(nucleus)|GO:0005737(cytoplasm)|GO:0005794(Golgi apparatus)|GO:0005819(spindle)|GO:0005856(cytoskeleton)|GO:0005925(focal adhesion)|GO:0005938(cell cortex)|GO:0007010(cytoskeleton organization)|GO:0007049(cell cycle)|GO:0007067(mitosis)|GO:0007155(cell adhesion)|GO:0007165(signal transduction)|GO:0007229(integrin-mediated signaling pa…	Homo sapiens neural precursor cell expressed, developmentally down-regulated 9 (NEDD9), transcript variant 2, mRNA [NM_182966]	chr6:11201273-11201214	hs|6p24.2
A_24_P321581	2.9564	up	3.57926	up	2.87041	up	3.13536	A_24_P321581	TTGAGTGGTTCTCCGTAAAAGTATAAGTGCTAACACTACGAAGAAATGCACACGATCATT	NM_018018	NM_018018	NM_018018	Hs.446077	55089	SLC38A4	solute carrier family 38, member 4	ENST00000447411	THC2471108	GO:0005886(plasma membrane)|GO:0006811(ion transport)|GO:0006814(sodium ion transport)|GO:0006865(amino acid transport)|GO:0015171(amino acid transmembrane transporter activity)|GO:0015293(symporter activity)|GO:0016021(integral to membrane)|GO:0034641(cellular nitrogen compound metabolic process)|GO:0055085(transmembrane transport)	Homo sapiens solute carrier family 38, member 4 (SLC38A4), transcript variant 1, mRNA [NM_018018]	chr12:47159136-47159077	hs|12q13.11
A_24_P11100	2.62407	up	3.02785	up	2.5117	up	2.7212	A_24_P11100	TCTTGGGTATTGAACTTTTAGTTTTGTTTGCCCAAGGATTAATTGAGGAAATCAGCTAAG	NM_001011657	NM_001011657	NM_001011657	Hs.496512	84460	ZMAT1	zinc finger, matrin-type 1	ENST00000458570	THC2471547	GO:0003677(DNA binding)|GO:0005622(intracellular)|GO:0005634(nucleus)|GO:0005730(nucleolus)|GO:0008270(zinc ion binding)|GO:0046872(metal ion binding)	Homo sapiens zinc finger, matrin-type 1 (ZMAT1), transcript variant 1, mRNA [NM_001011657]	chrX:101138198-101138139	hs|Xq22.1
A_24_P215240	16.5158	up	16.7616	up	14.6708	up	15.9828	A_24_P215240	AAGCATGATCTTGAGCCTTCAGGACTAGTTCCAAAGTACATCAATAAAAAGGATTATGGT	NM_145010	NM_145010	NM_145010	Hs.534486	219670	ENKUR	enkurin, TRPC channel interacting protein	ENST00000376363	NP841402	GO:0005516(calmodulin binding)|GO:0005929(cilium)|GO:0017124(SH3 domain binding)|GO:0019861(flagellum)	Homo sapiens enkurin, TRPC channel interacting protein (ENKUR), mRNA [NM_145010]	chr10:25284625-25279530	hs|10p12.1
A_33_P3390017	3.97104	up	5.05665	up	3.99673	up	4.34147	A_33_P3390017	CTGATTTGCTCATTCCACAGTGTATATACATGTATCAAAAAGTCACATTGTACCCCATAA	NM_207445	NM_207445	NM_207445	Hs.376109	400360	C15orf54	chromosome 15 open reading frame 54	ENST00000318578	THC2481329		Homo sapiens chromosome 15 open reading frame 54 (C15orf54), mRNA [NM_207445]	chr15:39546941-39547000	hs|15q14
A_23_P401106	3.34649	up	3.40462	up	3.40682	up	3.38598	A_23_P401106	ACCTGCCTTACCTTTCTGAGTTGCCTTTAGAGAGATGCGTTTTTCTAGGACTCTGTGCAA	NM_002599	NM_002599	NM_002599	Hs.503163	5138	PDE2A	phosphodiesterase 2A, cGMP-stimulated	ENST00000429363	THC2466953	GO:0000122(negative regulation of transcription from RNA polymerase II promoter)|GO:0000166(nucleotide binding)|GO:0004112(cyclic-nucleotide phosphodiesterase activity)|GO:0004114(3',5'-cyclic-nucleotide phosphodiesterase activity)|GO:0004118(cGMP-stimulated cyclic-nucleotide phosphodiesterase activity)|GO:0005262(calcium channel activity)|GO:0005515(protein binding)|GO:0005634(nucleus)|GO:000573…	Homo sapiens phosphodiesterase 2A, cGMP-stimulated (PDE2A), transcript variant 1, mRNA [NM_002599]	chr11:72287309-72287250	hs|11q13.4
A_24_P201381	2.32594	up	3.1409	up	2.3294	up	2.59875	A_24_P201381	GAAGTGCTACTTTTTAACGAAATGGTGACTAATGTTCTGGAACTTTCCCATTAACCTTCT	NM_152429	NM_152429	NM_152429	Hs.466120	143282	FGFBP3	fibroblast growth factor binding protein 3	ENST00000311575	THC2471921	GO:0005576(extracellular region)|GO:0008201(heparin binding)|GO:0017134(fibroblast growth factor binding)|GO:0043117(positive regulation of vascular permeability)|GO:0045743(positive regulation of fibroblast growth factor receptor signaling pathway)	Homo sapiens fibroblast growth factor binding protein 3 (FGFBP3), mRNA [NM_152429]	chr10:93666963-93666904	hs|10q23.32
A_23_P169934	2.11067	up	2.3639	up	2.01567	up	2.16341	A_23_P169934	AGATGCACCCTGAAAACTGACCCCTCAAACAGACTGTCTGATTTGAGGATGGACATTGAA	NM_178314	NM_178314	NM_178314	Hs.530315	353116	RILPL1	Rab interacting lysosomal protein-like 1	ENST00000376874	THC2488648	GO:0005634(nucleus)|GO:0005730(nucleolus)|GO:0005737(cytoplasm)|GO:0005829(cytosol)|GO:0005886(plasma membrane)|GO:0043526(neuroprotection)	Homo sapiens Rab interacting lysosomal protein-like 1 (RILPL1), mRNA [NM_178314]	chr12:123956985-123956926	hs|12q24.31
A_32_P34844	3.29493	up	3.85524	up	3.35736	up	3.50251	A_32_P34844	GTTAAATTTAGCAGCATACTTCGTTCCCATTCTAATTAAAGTCATGAGTTCTTGAATCCC	NM_199355	NM_199355	NM_199355	Hs.188746	170692	ADAMTS18	ADAM metallopeptidase with thrombospondin type 1 motif, 18	ENST00000282849	THC2770350	GO:0004222(metalloendopeptidase activity)|GO:0005576(extracellular region)|GO:0005578(proteinaceous extracellular matrix)|GO:0006508(proteolysis)|GO:0008233(peptidase activity)|GO:0008270(zinc ion binding)|GO:0046872(metal ion binding)	Homo sapiens ADAM metallopeptidase with thrombospondin type 1 motif, 18 (ADAMTS18), mRNA [NM_199355]	chr16:77316423-77316364	hs|16q23.1
A_24_P62237	2.45234	up	2.30091	up	2.23744	up	2.33023	A_24_P62237	CTCACAAAGTTTCCCCAAAAGGTTCTTCTAAGCCTTTATTGTCCCTGGTAAATGTTTCCC	NM_022766	NM_022766	NM_022766	Hs.200668	64781	CERK	ceramide kinase	ENST00000216264	THC2466441	GO:0000166(nucleotide binding)|GO:0000287(magnesium ion binding)|GO:0000299(integral to membrane of membrane fraction)|GO:0001729(ceramide kinase activity)|GO:0004143(diacylglycerol kinase activity)|GO:0005524(ATP binding)|GO:0005634(nucleus)|GO:0005737(cytoplasm)|GO:0005739(mitochondrion)|GO:0006672(ceramide metabolic process)|GO:0007205(activation of protein kinase C activity by G-protein coupl…	Homo sapiens ceramide kinase (CERK), mRNA [NM_022766]	chr22:47081327-47081268	hs|22q13.31
A_23_P321860	2.22149	up	3.12581	up	3.07723	up	2.80818	A_23_P321860	AGAAAATATAGTCACAGGAAACTACTCACGTAAGTAGTAATGATTCTCAAGATCAAAGGG	NM_004019	NM_004019	NM_004019	Hs.495912	1756	DMD	dystrophin		THC2487105	GO:0002162(dystroglycan binding)|GO:0002166(beta-dystroglycan binding)|GO:0003779(actin binding)|GO:0005178(integrin binding)|GO:0005200(structural constituent of cytoskeleton)|GO:0005515(protein binding)|GO:0005626(insoluble fraction)|GO:0005634(nucleus)|GO:0005737(cytoplasm)|GO:0005792(microsome)|GO:0005829(cytosol)|GO:0005856(cytoskeleton)|GO:0006355(regulation of transcription, DNA-dependent)…	Homo sapiens dystrophin (DMD), transcript variant Dp40, mRNA [NM_004019]	chrX:31196342-31196312	hs|Xp21.2
A_33_P3301541	4.34576	up	2.85202	up	3.00156	up	3.39978	A_33_P3301541	TGAACCACCCATGTGCTGGCTGCAGCCTCATGGGCTTCAAGGGGCCTCTTTTCTCCTTGG	ENST00000378725				29101	SSU72	SSU72 RNA polymerase II CTD phosphatase homolog (S. cerevisiae)	ENST00000378725	THC2520909	GO:0004721(phosphoprotein phosphatase activity)|GO:0005634(nucleus)|GO:0005737(cytoplasm)|GO:0006397(mRNA processing)|GO:0016787(hydrolase activity)	SSU72 RNA polymerase II CTD phosphatase homolog (S. cerevisiae) [Source:HGNC Symbol;Acc:25016] [ENST00000378725]	chr1:1480077-1480018	hs|1p36.33
A_23_P70307	2.10197	up	2.38945	up	2.1512	up	2.21421	A_23_P70307	TGTGCAAGGTAAAAATCAAGCCTTTGGAGCCACAGAACCAGCTCAAGTACATGCCAATGT	NM_022138	NM_022138	NM_022138	Hs.487200	64094	SMOC2	SPARC related modular calcium binding 2	ENST00000354536	THC2466040	GO:0005509(calcium ion binding)|GO:0005576(extracellular region)|GO:0005604(basement membrane)|GO:0007165(signal transduction)	Homo sapiens SPARC related modular calcium binding 2 (SMOC2), transcript variant 1, mRNA [NM_022138]	chr6:169068504-169068563	hs|6q27
A_23_P119478	2.70542	up	2.99249	up	2.36244	up	2.68678	A_23_P119478	TCTAGCTGAGAAATGGAGATGTACTACTCTCTCCTTTACCTTTACCTTTACCACAGTGCA	NM_005755	NM_005755	NM_005755	Hs.501452	10148	EBI3	Epstein-Barr virus induced 3	ENST00000221847	THC2737205	GO:0004896(cytokine receptor activity)|GO:0005125(cytokine activity)|GO:0005576(extracellular region)|GO:0005615(extracellular space)|GO:0005886(plasma membrane)|GO:0006959(humoral immune response)|GO:0019221(cytokine-mediated signaling pathway)|GO:0042088(T-helper 1 type immune response)|GO:0045078(positive regulation of interferon-gamma biosynthetic process)|GO:0045523(interleukin-27 receptor b…	Homo sapiens Epstein-Barr virus induced 3 (EBI3), mRNA [NM_005755]	chr19:4237260-4237319	hs|19p13.3
A_23_P351295	4.89837	up	5.69531	up	4.63457	up	5.07608	A_23_P351295	TGCTAATCCAGTGGGAGATGTTTGAGAGAGTTTTGTTCAACATCACAGTGAGAGTGCCTA	NM_153612	NM_153612	NM_153612	Hs.645477	222537	HS3ST5	heparan sulfate (glucosamine) 3-O-sulfotransferase 5	ENST00000312719	THC2514996	GO:0000139(Golgi membrane)|GO:0005515(protein binding)|GO:0005794(Golgi apparatus)|GO:0006477(protein sulfation)|GO:0008146(sulfotransferase activity)|GO:0008467([heparan sulfate]-glucosamine 3-sulfotransferase 1 activity)|GO:0015015(heparan sulfate proteoglycan biosynthetic process, enzymatic modification)|GO:0016020(membrane)|GO:0016021(integral to membrane)|GO:0016740(transferase activity)|GO:…	Homo sapiens heparan sulfate (glucosamine) 3-O-sulfotransferase 5 (HS3ST5), mRNA [NM_153612]	chr6:114376945-114376886	hs|6q21
A_33_P3303212	2.39303	up	2.23547	up	2.12458	up	2.25102	A_33_P3303212	TCGGAGATGCTGGCCAAGCTCCATGAGGAGATCGAGCATCTGAAGCGGGAAAACAAGGGT	NM_207310	NM_207310	NM_207310	Hs.29383	91409	CCDC74B	coiled-coil domain containing 74B	ENST00000468650	THC2542568		Homo sapiens coiled-coil domain containing 74B (CCDC74B), mRNA [NM_207310]	chr2:130902377-130900885	hs|2q21.1
A_23_P113393	2.16183	up	2.79365	up	2.18767	up	2.38105	A_23_P113393	GCAGGATCGCTACTAAAAATTGTTTTGTATCCTTGGTGGGTGTCTTCTGCTATTTTATCT	NM_017413	NM_017413	NM_017413	Hs.303084	8862	APLN	apelin	ENST00000307484	THC2613808	GO:0002026(regulation of the force of heart contraction)|GO:0005102(receptor binding)|GO:0005179(hormone activity)|GO:0005576(extracellular region)|GO:0005615(extracellular space)|GO:0006955(immune response)|GO:0007165(signal transduction)|GO:0007595(lactation)|GO:0008284(positive regulation of cell proliferation)|GO:0031652(positive regulation of heat generation)|GO:0042327(positive regulation o…	Homo sapiens apelin (APLN), mRNA [NM_017413]	chrX:128779470-128779411	hs|Xq26.1
A_33_P3323959	4.91096	up	5.09685	up	4.47938	up	4.82906	A_33_P3323959	TTCACGACAACATGGGCTCAGACATTTCTACAACAGAAGACGAAGGTCACTTAGGCGATA	NM_005045	NM_005045	NM_005045	Hs.655654	5649	RELN	reelin	ENST00000424685	THC2463487	GO:0000904(cell morphogenesis involved in differentiation)|GO:0001764(neuron migration)|GO:0004712(protein serine/threonine/tyrosine kinase activity)|GO:0005576(extracellular region)|GO:0005578(proteinaceous extracellular matrix)|GO:0005615(extracellular space)|GO:0005737(cytoplasm)|GO:0006508(proteolysis)|GO:0007155(cell adhesion)|GO:0007275(multicellular organismal development)|GO:0007411(axon …	Homo sapiens reelin (RELN), transcript variant 1, mRNA [NM_005045]	chr7:103113325-103113266	hs|7q22.1
A_23_P87011	6.8455	up	6.36413	up	5.54567	up	6.25177	A_23_P87011	ACCCGTGTGGTACCTTCAGCCCTGGCCAAGCTTTGAGGCTCTGTCACTGAGCAATGGTAA	NM_001001522	NM_001001522	NM_001001522	Hs.410977	6876	TAGLN	transgelin	ENST00000392951	THC2499202	GO:0003779(actin binding)|GO:0005737(cytoplasm)|GO:0007517(muscle organ development)	Homo sapiens transgelin (TAGLN), transcript variant 1, mRNA [NM_001001522]	chr11:117075155-117075214	hs|11q23.3
A_23_P212126	4.88984	up	2.60042	up	3.19847	up	3.56291	A_23_P212126	CATCACCATTTTTCCTGAGTAGGGCTTAGTTTTATTCTGGAAAGACATCTCCAAGGTGAG	NM_080538	NM_080538	NM_080538	Hs.146735	8292	COLQ	collagen-like tail subunit (single strand of homotrimer) of asymmetric acetylcholinesterase	ENST00000383788	NP423138	GO:0001507(acetylcholine catabolic process in synaptic cleft)|GO:0005515(protein binding)|GO:0005581(collagen)|GO:0005605(basal lamina)|GO:0005615(extracellular space)|GO:0008105(asymmetric protein localization)|GO:0008201(heparin binding)|GO:0030054(cell junction)|GO:0042135(neurotransmitter catabolic process)|GO:0043083(synaptic cleft)|GO:0045202(synapse)	Homo sapiens collagen-like tail subunit (single strand of homotrimer) of asymmetric acetylcholinesterase (COLQ), transcript variant II, mRNA [NM_080538]	chr3:15492044-15491985	hs|3p25.1
A_23_P349025	2.37074	up	2.19198	up	2.40368	up	2.32213	A_23_P349025	AAGGTCATACTGGGATAAAATCTGATTCCTTGACTTTATCTGAATTTGTCAAAGCAGCAG	NM_001010860	NM_001010860	NM_001010860	Hs.421961	161394	SAMD15	sterile alpha motif domain containing 15	ENST00000216471	THC2761674		Homo sapiens sterile alpha motif domain containing 15 (SAMD15), mRNA [NM_001010860]	chr14:77857457-77857516	hs|14q24.3
A_33_P3380944	2.95847	up	3.40188	up	3.03844	up	3.13293	A_33_P3380944	TACATTAAGAGTTTTGCATGGTCTAAATTGTGTTTATTCCAACCACGTGGAAAGCTCCTG	NM_001098518	NM_001098518	NM_001098518	Hs.362806	221395	GPR116	G protein-coupled receptor 116	ENST00000265417	THC2462700	GO:0004871(signal transducer activity)|GO:0004872(receptor activity)|GO:0004930(G-protein coupled receptor activity)|GO:0005886(plasma membrane)|GO:0007186(G-protein coupled receptor protein signaling pathway)|GO:0007218(neuropeptide signaling pathway)|GO:0016021(integral to membrane)	Homo sapiens G protein-coupled receptor 116 (GPR116), transcript variant 2, mRNA [NM_001098518]	chr6:46820555-46820496	hs|6p12.3
A_23_P201605	2.0102	up	2.42593	up	2.22501	up	2.22038	A_23_P201605	TGCTTTGTTTGGATCCTACAGAGATGCACTGAGATACAAACCTGGTGAGCCCATCACTTT	NM_144977	NM_144977	NM_144977	Hs.125056	163486	DENND1B	DENN/MADD domain containing 1B	ENST00000235453	THC2480977	GO:0005085(guanyl-nucleotide exchange factor activity)|GO:0005737(cytoplasm)|GO:0005829(cytosol)|GO:0030136(clathrin-coated vesicle)|GO:0031410(cytoplasmic vesicle)	Homo sapiens DENN/MADD domain containing 1B (DENND1B), transcript variant 2, mRNA [NM_144977]	chr1:197564380-197552367	hs|1q31.3
A_23_P692	2.94886	up	2.65295	up	2.3098	up	2.6372	A_23_P692	AGCAGATGTTTGAGCAGAACTGCATGGAGAGTTCAATGCAGAACTACCCATCCACAAGAA	NM_004980	NM_004980	NM_004980	Hs.666367	3752	KCND3	potassium voltage-gated channel, Shal-related subfamily, member 3	ENST00000315987	THC2484842	GO:0005244(voltage-gated ion channel activity)|GO:0005249(voltage-gated potassium channel activity)|GO:0005250(A-type (transient outward) potassium channel activity)|GO:0005886(plasma membrane)|GO:0006811(ion transport)|GO:0006813(potassium ion transport)|GO:0007268(synaptic transmission)|GO:0008076(voltage-gated potassium channel complex)|GO:0042383(sarcolemma)|GO:0043005(neuron projection)|GO:0…	Homo sapiens potassium voltage-gated channel, Shal-related subfamily, member 3 (KCND3), transcript variant 1, mRNA [NM_004980]	chr1:112319876-112319817	hs|1p13.2
A_23_P254896	6.19631	up	5.52173	up	5.19454	up	5.63753	A_23_P254896	AACAGTTTGAAGAAAACTGGTACAACACCTATGCCTCAACCTTGTACAAACATTCGGACT	NM_003868	NM_003868	NM_003868	Hs.666364	8823	FGF16	fibroblast growth factor 16	ENST00000439435	NP114111	GO:0004713(protein tyrosine kinase activity)|GO:0005576(extracellular region)|GO:0005615(extracellular space)|GO:0007165(signal transduction)|GO:0007267(cell-cell signaling)|GO:0008083(growth factor activity)|GO:0008152(metabolic process)|GO:0008286(insulin receptor signaling pathway)|GO:0008543(fibroblast growth factor receptor signaling pathway)|GO:0009266(response to temperature stimulus)|GO:0…	Homo sapiens fibroblast growth factor 16 (FGF16), mRNA [NM_003868]	chrX:76711799-76711858	hs|Xq21.1
A_24_P346517	5.66192	up	4.75688	up	6.07926	up	5.49935	A_24_P346517	AGACCCGGAAAGCACTACCTATACAATCATTTTCACATGAAAAAGAGTCTCACCAACACA	NM_144648	NM_144648	NM_144648	Hs.149774	136332	LRGUK	leucine-rich repeats and guanylate kinase domain containing	ENST00000285928	THC2478103	GO:0000166(nucleotide binding)|GO:0005524(ATP binding)|GO:0016301(kinase activity)|GO:0016740(transferase activity)	Homo sapiens leucine-rich repeats and guanylate kinase domain containing (LRGUK), mRNA [NM_144648]	chr7:133943146-133948644	hs|7q33
A_33_P3415280	3.13514	up	2.8969	up	2.71834	up	2.91679	A_33_P3415280	AAATCTCTGCACCTTGAAGTGGAGATCACTTCAATAGTCTCTGACAATACTGGGCAGGAG	NM_012189	NM_012189	NM_012189	Hs.511983	26256	CABYR	calcium binding tyrosine-(Y)-phosphorylation regulated	ENST00000399481	THC2609383	GO:0001539(ciliary or flagellar motility)|GO:0005509(calcium ion binding)|GO:0005634(nucleus)|GO:0005737(cytoplasm)|GO:0005856(cytoskeleton)|GO:0007165(signal transduction)|GO:0008603(cAMP-dependent protein kinase regulator activity)|GO:0017124(SH3 domain binding)|GO:0019861(flagellum)|GO:0019899(enzyme binding)|GO:0019904(protein domain specific binding)|GO:0031514(motile cilium)|GO:0046982(prot…	Homo sapiens calcium binding tyrosine-(Y)-phosphorylation regulated (CABYR), transcript variant 1, mRNA [NM_012189]	chr18:21736708-21736767	hs|18q11.2
A_24_P940411	3.15361	up	3.1707	up	3.43193	up	3.25208	A_24_P940411	CTGTAGGGAGATTGGTTTTTAGTATAAATTACAATAAAATTTTGTGTATGTGTACAGCTG	NM_176819	NM_176819	NM_176819	Hs.98321	79742	CXorf36	chromosome X open reading frame 36	ENST00000398000	THC2475707	GO:0005576(extracellular region)	Homo sapiens chromosome X open reading frame 36 (CXorf36), transcript variant 1, mRNA [NM_176819]	chrX:45008078-45008019	hs|Xp11.3
A_32_P216635	6.70288	up	7.24276	up	6.85107	up	6.93224	A_32_P216635	GGATCCACTCGACAGACTTAACGCATGATTAATTTGATTGATTACTCTTGAAGTTACTGA	NM_173598	NM_173598	NM_173598	Hs.375836	283455	KSR2	kinase suppressor of ras 2	ENST00000425217	THC2727412	GO:0004674(protein serine/threonine kinase activity)|GO:0005524(ATP binding)|GO:0005737(cytoplasm)|GO:0016020(membrane)|GO:0016772(transferase activity, transferring phosphorus-containing groups)|GO:0035556(intracellular signal transduction)|GO:0046872(metal ion binding)	Homo sapiens kinase suppressor of ras 2 (KSR2), mRNA [NM_173598]	chr12:117891500-117891441	hs|12q24.22
A_33_P3240941	2.20621	up	2.31742	up	2.14312	up	2.22225	A_33_P3240941	TTTAGAGACAGGGACTGTATAAACAAGCCTAACATTGGTGCAAAGATTGCCTCTTGAATT	NM_012104	NM_012104	NM_012104	Hs.504003	23621	BACE1	beta-site APP-cleaving enzyme 1	ENST00000313005	THC2514250	GO:0004190(aspartic-type endopeptidase activity)|GO:0005624(membrane fraction)|GO:0005768(endosome)|GO:0005783(endoplasmic reticulum)|GO:0005794(Golgi apparatus)|GO:0005802(trans-Golgi network)|GO:0005887(integral to plasma membrane)|GO:0006508(proteolysis)|GO:0006509(membrane protein ectodomain proteolysis)|GO:0008233(peptidase activity)|GO:0008798(beta-aspartyl-peptidase activity)|GO:0009986(ce…	Homo sapiens beta-site APP-cleaving enzyme 1 (BACE1), transcript variant a, mRNA [NM_012104]	chr11:117159804-117159745	hs|11q23.3
A_33_P3401658	14.7696	up	16.4567	up	14.6675	up	15.298	A_33_P3401658	TCATACACCAATTACCGTTCAGGAGATAACCTCTACTTGTCTTGCTTCGCGAACTCTAAC	NM_031246	NM_031246	NM_031246	Hs.709200	5670	PSG2	pregnancy specific beta-1-glycoprotein 2	ENST00000329509	THC2575122	GO:0003674(molecular_function)|GO:0005575(cellular_component)|GO:0005576(extracellular region)|GO:0007565(female pregnancy)|GO:0016477(cell migration)	Homo sapiens pregnancy specific beta-1-glycoprotein 2 (PSG2), mRNA [NM_031246]	chr19:43576077-43576018	hs|19q13.31
A_23_P160582	2.30478	up	2.41823	up	2.04085	up	2.25462	A_23_P160582	AAGACCCAACCTCCAATTACAAATGGACATATTCCACTGGCAGATCATGGATGGGAACCT	NM_031207	NM_031207	NM_031207	Hs.709864	81888	HYI	hydroxypyruvate isomerase (putative)	ENST00000496142	THC2527428	GO:0008903(hydroxypyruvate isomerase activity)|GO:0016853(isomerase activity)	Homo sapiens hydroxypyruvate isomerase (putative) (HYI), transcript variant 1, mRNA [NM_031207]	chr1:43917493-43917354	hs|1p34.2
A_23_P429020	2.42589	up	2.17217	up	2.0777	up	2.22525	A_23_P429020	CCAAAGTGGAGACATTCTGTGTGTGATTATGCATGAGACTGTACTGGTAAGACTTGTATC	NM_181786	NM_181786	NM_181786	Hs.729090	284459	HKR1	HKR1, GLI-Kruppel zinc finger family member	ENST00000414402	THC2531181	GO:0003676(nucleic acid binding)|GO:0003677(DNA binding)|GO:0005622(intracellular)|GO:0005634(nucleus)|GO:0006355(regulation of transcription, DNA-dependent)|GO:0007275(multicellular organismal development)|GO:0008270(zinc ion binding)|GO:0046872(metal ion binding)	Homo sapiens HKR1, GLI-Kruppel zinc finger family member (HKR1), mRNA [NM_181786]	chr19:37854787-37854846	hs|19q13.12
A_23_P373464	2.32549	up	2.15978	up	3.53447	up	2.67325	A_23_P373464	AGGCCCCATGGAATCCAAATCTCCTTATTACCTGATGTATTCAGAAACAGTAGAGCTCAT	NM_002285	NM_002285	NM_002285	Hs.444414	3899	AFF3	AF4/FMR2 family, member 3	ENST00000409236	THC2650178	GO:0003677(DNA binding)|GO:0003690(double-stranded DNA binding)|GO:0005634(nucleus)|GO:0005730(nucleolus)|GO:0006355(regulation of transcription, DNA-dependent)|GO:0034612(response to tumor necrosis factor)|GO:0035116(embryonic hindlimb morphogenesis)	Homo sapiens AF4/FMR2 family, member 3 (AFF3), transcript variant 1, mRNA [NM_002285]	chr2:100163726-100163700	hs|2q11.2
A_23_P133293	2.10681	up	2.77039	up	2.29139	up	2.38953	A_23_P133293	AGCAACCCAGTAAGTACAGTTATCAAAAATACTAGGAAACTATATCCATATCGCTTTTGG	NM_024717	NM_024717	NM_024717	Hs.655087	79772	MCTP1	multiple C2 domains, transmembrane 1	ENST00000505078	THC2484404	GO:0005509(calcium ion binding)|GO:0005544(calcium-dependent phospholipid binding)|GO:0005624(membrane fraction)|GO:0016020(membrane)|GO:0016021(integral to membrane)|GO:0019722(calcium-mediated signaling)	Homo sapiens multiple C2 domains, transmembrane 1 (MCTP1), transcript variant L, mRNA [NM_024717]	chr5:94042412-94042353	hs|5q15
A_23_P135164	2.37627	up	2.52911	up	2.00607	up	2.30382	A_23_P135164	GGGCCCTTCTCATAGCTGTTCCTCATGGCCATGACTGGAACAGGGATGCAACCTCTTTCT	NM_207309	NM_207309	NM_207309	Hs.142076	91373	UAP1L1	UDP-N-acteylglucosamine pyrophosphorylase 1-like 1	ENST00000474787	THC2516606	GO:0008152(metabolic process)|GO:0016740(transferase activity)|GO:0016779(nucleotidyltransferase activity)	Homo sapiens UDP-N-acteylglucosamine pyrophosphorylase 1-like 1 (UAP1L1), mRNA [NM_207309]	chr9:139978559-139978618	hs|9q34.3
A_23_P130359	2.7499	up	2.00735	up	2.49959	up	2.41895	A_23_P130359	CCCACATCATCCGCCTAATGCTTAAGTACCAGAAGATTTTGTGGAAGGTTCCGTCTTTCT	NM_001010000	NM_001010000	NM_001010000	Hs.183114	79822	ARHGAP28	Rho GTPase activating protein 28	ENST00000418986	THC2481009	GO:0005096(GTPase activator activity)|GO:0005622(intracellular)|GO:0005634(nucleus)|GO:0005730(nucleolus)|GO:0005829(cytosol)|GO:0007165(signal transduction)|GO:0007264(small GTPase mediated signal transduction)|GO:0051056(regulation of small GTPase mediated signal transduction)	Homo sapiens Rho GTPase activating protein 28 (ARHGAP28), mRNA [NM_001010000]	chr18:6890038-6890441	hs|18p11.31
A_23_P122216	2.15405	up	2.43188	up	2.13104	up	2.23899	A_23_P122216	TACCTGGTTCCTGAATCTGACTATACCAACAATGTTGTGCGCTGTGACATTCGCTACACA	NM_002317	NM_002317	NM_002317	Hs.102267	4015	LOX	lysyl oxidase	ENST00000543620	THC2469175	GO:0001568(blood vessel development)|GO:0004720(protein-lysine 6-oxidase activity)|GO:0005507(copper ion binding)|GO:0005576(extracellular region)|GO:0005581(collagen)|GO:0005615(extracellular space)|GO:0005634(nucleus)|GO:0006464(protein modification process)|GO:0016491(oxidoreductase activity)|GO:0030199(collagen fibril organization)|GO:0030324(lung development)|GO:0042060(wound healing)|GO:004…	Homo sapiens lysyl oxidase (LOX), transcript variant 1, mRNA [NM_002317]	chr5:121405845-121405786	hs|5q23.2
A_23_P214897	2.32603	up	2.28579	up	2.2279	up	2.27991	A_23_P214897	ACAACCCACTGAGTCCCAGGCTAATGATATTGGATTTAAGAAGGTGTTTAAGTTTGTTGG	NM_144497	NM_144497	NM_144497	Hs.371240	9590	AKAP12	A kinase (PRKA) anchor protein 12	ENST00000490177	THC2630885	GO:0005737(cytoplasm)|GO:0005856(cytoskeleton)|GO:0005886(plasma membrane)|GO:0005938(cell cortex)|GO:0006605(protein targeting)|GO:0007165(signal transduction)|GO:0007186(G-protein coupled receptor protein signaling pathway)|GO:0008179(adenylate cyclase binding)|GO:0010739(positive regulation of protein kinase A signaling cascade)|GO:0030819(positive regulation of cAMP biosynthetic process)|GO:0…	Homo sapiens A kinase (PRKA) anchor protein 12 (AKAP12), transcript variant 2, mRNA [NM_144497]	chr6:151670006-151670065	hs|6q25.1
A_23_P86100	2.07632	up	2.32471	up	2.18592	up	2.19565	A_23_P86100	AAGCCTCGTTTTGTTTTGCTTTGTTGCAAACCTATAAAGCGTTATCACCAGAGCTATCTG	NM_001007255	NM_001007255	NM_001007255	Hs.507290	126823	KLHDC9	kelch domain containing 9	ENST00000469647	THC2499957		Homo sapiens kelch domain containing 9 (KLHDC9), transcript variant 2, mRNA [NM_001007255]	chr1:161070036-161070095	hs|1q23.3
A_33_P3284036	3.40509	up	3.54352	up	3.17562	up	3.37474	A_33_P3284036	ATCTTCCTGAGGCTACACTTCAGCATCTGTAGGATGGGAGTGTTGAGCGCTAGATCTATG	ENST00000478313				23562	CLDN14	claudin 14	ENST00000478313	THC2658664	GO:0005198(structural molecule activity)|GO:0005783(endoplasmic reticulum)|GO:0005886(plasma membrane)|GO:0005923(tight junction)|GO:0006461(protein complex assembly)|GO:0016021(integral to membrane)|GO:0016338(calcium-independent cell-cell adhesion)|GO:0030054(cell junction)|GO:0034329(cell junction assembly)|GO:0042802(identical protein binding)|GO:0045216(cell-cell junction organization)|GO:00…	claudin 14 [Source:HGNC Symbol;Acc:2035] [ENST00000478313]	chr21:37898697-37898638	hs|21q22.13
A_23_P381102	2.22326	up	2.71602	up	2.46036	up	2.46655	A_23_P381102	GGCTAAATTCCAAGATAGATAACACTCAAGATAGATAAAGTACTTGATCTCCAAACTGAC	NM_207310	NM_207310	NM_207310	Hs.29383	91409	CCDC74B	coiled-coil domain containing 74B	ENST00000392984	THC2537145		Homo sapiens coiled-coil domain containing 74B (CCDC74B), mRNA [NM_207310]	chr2:130897033-130896974	hs|2q21.1
A_33_P3321130	2.01254	up	2.2238	up	2.02055	up	2.08563	A_33_P3321130	CCACACCTGCTTTTCCAGACTTCCTTCTAGAATTCCAAAGAAATGTAAATAAATATAAGG	ENST00000520482		AK125506		22898	DENND3	DENN/MADD domain containing 3	ENST00000520482	THC2476221		DENN/MADD domain containing 3 [Source:HGNC Symbol;Acc:29134] [ENST00000520482]	chr8:142186290-142186349	hs|8q24.3
A_24_P206317	2.28182	up	2.39396	up	2.15376	up	2.27651	A_24_P206317	AGCCTGGAGGAAATACAGCTTGTTCATTCTGAACATCACTCACTGTTGTATGGCACCAAC	NM_058176	NM_058176	NM_058176	Hs.196054	9734	HDAC9	histone deacetylase 9	ENST00000461159	THC2486508	GO:0000118(histone deacetylase complex)|GO:0000122(negative regulation of transcription from RNA polymerase II promoter)|GO:0003714(transcription corepressor activity)|GO:0004407(histone deacetylase activity)|GO:0005080(protein kinase C binding)|GO:0005515(protein binding)|GO:0005634(nucleus)|GO:0005667(transcription factor complex)|GO:0005737(cytoplasm)|GO:0006954(inflammatory response)|GO:00075…	Homo sapiens histone deacetylase 9 (HDAC9), transcript variant 1, mRNA [NM_058176]	chr7:18801801-18801860	hs|7p21.1
A_32_P160045	3.58467	up	4.63018	up	4.00161	up	4.07215	A_32_P160045	ACGCCACGGATCATTTATTTTTATGAAGCTTTCAAGTCTTTGTGTGCAAGTAAAATGATG	NM_152665	NM_152665	NM_152665	Hs.479226	200132	TCTEX1D1	Tctex1 domain containing 1	ENST00000282670	THC2476530		Homo sapiens Tctex1 domain containing 1 (TCTEX1D1), mRNA [NM_152665]	chr1:67244120-67244179	hs|1p31.3
A_23_P56734	2.6382	up	2.64638	up	2.48541	up	2.59	A_23_P56734	CCTTTTGTCCACCATGGATATATCTGACTGCTTTATTGATGGTAATGAAAATGGAGACCT	NM_006895	NM_006895	NM_006895	Hs.42151	3176	HNMT	histamine N-methyltransferase	ENST00000485653	THC2495384	GO:0002347(response to tumor cell)|GO:0005634(nucleus)|GO:0005730(nucleolus)|GO:0005737(cytoplasm)|GO:0006950(response to stress)|GO:0006972(hyperosmotic response)|GO:0007420(brain development)|GO:0007585(respiratory gaseous exchange)|GO:0008168(methyltransferase activity)|GO:0014075(response to amine stimulus)|GO:0016740(transferase activity)|GO:0019717(synaptosome)|GO:0042220(response to cocain…	Homo sapiens histamine N-methyltransferase (HNMT), transcript variant 1, mRNA [NM_006895]	chr2:138771478-138771537	hs|2q22.1
A_33_P3376273	2.8621	up	3.02195	up	2.62349	up	2.83585	A_33_P3376273	CCCTGCTGTTTGTGACATCTAAAAGAGATCTTACCTCCTTACCCTCAAAAAATTAAAATT	ENST00000378941				2710	GK	glycerol kinase	ENST00000378941		GO:0000166(nucleotide binding)|GO:0004370(glycerol kinase activity)|GO:0005524(ATP binding)|GO:0005737(cytoplasm)|GO:0005739(mitochondrion)|GO:0005741(mitochondrial outer membrane)|GO:0005829(cytosol)|GO:0005975(carbohydrate metabolic process)|GO:0006071(glycerol metabolic process)|GO:0006641(triglyceride metabolic process)|GO:0016020(membrane)|GO:0016740(transferase activity)|GO:0019432(triglyce…	glycerol kinase [Source:HGNC Symbol;Acc:4289] [ENST00000378941]	chrX:30696155-30696214	hs|Xp21.2
A_23_P62932	2.28832	up	2.98241	up	2.62407	up	2.6316	A_23_P62932	AATAATTGCCAGGAGTACAGTGCTCTTGTTGATCTTGTATTCAGTCAGGTTAAAACAACG	NM_001677	NM_001677	NM_001677	Hs.291196	481	ATP1B1	ATPase, Na+/K+ transporting, beta 1 polypeptide	ENST00000367816	THC2470205	GO:0001666(response to hypoxia)|GO:0005391(sodium:potassium-exchanging ATPase activity)|GO:0005515(protein binding)|GO:0005886(plasma membrane)|GO:0005890(sodium:potassium-exchanging ATPase complex)|GO:0005901(caveola)|GO:0006754(ATP biosynthetic process)|GO:0006810(transport)|GO:0006813(potassium ion transport)|GO:0006814(sodium ion transport)|GO:0007596(blood coagulation)|GO:0016021(integral to…	Homo sapiens ATPase, Na+/K+ transporting, beta 1 polypeptide (ATP1B1), mRNA [NM_001677]	chr1:169101877-169101936	hs|1q24.2
A_23_P78762	2.22346	up	2.14309	up	2.04595	up	2.1375	A_23_P78762	GATGTGAAGACCCTGGTTTCTGAGACCATCCGCCGATTTGGCCGCCTGGATTGTGTTGTC	NM_016246	NM_016246	NM_016246	Hs.18788	51171	HSD17B14	hydroxysteroid (17-beta) dehydrogenase 14	ENST00000263278	THC2620516	GO:0000166(nucleotide binding)|GO:0004303(estradiol 17-beta-dehydrogenase activity)|GO:0005515(protein binding)|GO:0005737(cytoplasm)|GO:0005813(centrosome)|GO:0005829(cytosol)|GO:0006706(steroid catabolic process)|GO:0016491(oxidoreductase activity)|GO:0047045(testosterone 17-beta-dehydrogenase (NADP+) activity)	Homo sapiens hydroxysteroid (17-beta) dehydrogenase 14 (HSD17B14), mRNA [NM_016246]	chr19:49337541-49335939	hs|19q13.33
A_24_P246351	3.47429	up	3.1909	up	3.29298	up	3.31939	A_24_P246351	GACTCTGAGTCTTCCAGCATCCTTCAAGGTCACCGAATGACCAGAGATCAAAGTACCTTG	NM_138411	NM_138411	NM_138411	Hs.448941	112703	FAM71E1	family with sequence similarity 71, member E1	ENST00000391816	THC2473594		Homo sapiens family with sequence similarity 71, member E1 (FAM71E1), mRNA [NM_138411]	chr19:50970163-50970104	hs|19q13.33
A_33_P3270252	9.53336	up	12.2906	up	8.27104	up	10.0317	A_33_P3270252	ATTACACCTTTGGCCAACCCATTTGTGTATAGCCTCCACAATAAGGATGTCAAGGGTGCA	NM_001004450	NM_001004450	NM_001004450	Hs.553710	347169	OR1B1	olfactory receptor, family 1, subfamily B, member 1	ENST00000304833	THC2603065	GO:0004871(signal transducer activity)|GO:0004872(receptor activity)|GO:0004930(G-protein coupled receptor activity)|GO:0004984(olfactory receptor activity)|GO:0005886(plasma membrane)|GO:0016021(integral to membrane)|GO:0050896(response to stimulus)	Homo sapiens olfactory receptor, family 1, subfamily B, member 1 (OR1B1), mRNA [NM_001004450]	chr9:125390956-125390897	hs|9q33.2
A_23_P113111	3.57067	up	3.14386	up	2.95296	up	3.2225	A_23_P113111	AGCCACACAAACGTTTACTTATCTTATGCCACGGGAAGTTTAGAGAGCTAAGATTATCTG	NM_000044	NM_000044	NM_000044	Hs.496240	367	AR	androgen receptor	ENST00000544984	NP1401665	GO:0000790(nuclear chromatin)|GO:0001701(in utero embryonic development)|GO:0003677(DNA binding)|GO:0003700(sequence-specific DNA binding transcription factor activity)|GO:0003706(ligand-regulated transcription factor activity)|GO:0004872(receptor activity)|GO:0004882(androgen receptor activity)|GO:0005102(receptor binding)|GO:0005496(steroid binding)|GO:0005497(androgen binding)|GO:0005515(prote…	Homo sapiens androgen receptor (AR), transcript variant 1, mRNA [NM_000044]	chrX:66944033-66944092	hs|Xq12
A_23_P46470	2.29376	up	2.93835	up	2.565	up	2.59903	A_23_P46470	TCAGTATTTCCTGGGGATTGTTTGCTTTTTAAGTAAAACACTTCTGACCCATAGCTCAGT	NM_018948	NM_018948	NM_018948	Hs.605445	54206	ERRFI1	ERBB receptor feedback inhibitor 1	ENST00000377482	THC2468875	GO:0005100(Rho GTPase activator activity)|GO:0005515(protein binding)|GO:0005634(nucleus)|GO:0005737(cytoplasm)|GO:0005886(plasma membrane)|GO:0006950(response to stress)|GO:0007175(negative regulation of epidermal growth factor receptor activity)|GO:0019901(protein kinase binding)|GO:0031234(extrinsic to internal side of plasma membrane)|GO:0031953(negative regulation of protein autophosphorylat…	Homo sapiens ERBB receptor feedback inhibitor 1 (ERRFI1), mRNA [NM_018948]	chr1:8072267-8072208	hs|1p36.23
A_33_P3254844	2.04309	up	2.01583	up	2.46701	up	2.17531	A_33_P3254844	TCAGAGCTAACCAAAATGTTCAACACCATAACTAGAGACACTCAAATTGCCAACCAGGAC	NM_006890	NM_006890	NM_006890	Hs.74466	1087	CEACAM7	carcinoembryonic antigen-related cell adhesion molecule 7	ENST00000401731	THC2743219	GO:0005886(plasma membrane)|GO:0016021(integral to membrane)|GO:0031225(anchored to membrane)	Homo sapiens carcinoembryonic antigen-related cell adhesion molecule 7 (CEACAM7), mRNA [NM_006890]	chr19:42178513-42178454	hs|19q13.2
A_33_P3250083	3.26298	up	2.55345	up	2.74059	up	2.85234	A_33_P3250083	TGTCCTGGAGGAATTCATAGCCTCATGGGGCAAAAGTAAATAAACAGCTTATTACAATTC	NM_001136022	NM_001136022	NM_001136022	Hs.77810	4776	NFATC4	nuclear factor of activated T-cells, cytoplasmic, calcineurin-dependent 4	ENST00000413692	THC2467819	GO:0003677(DNA binding)|GO:0003700(sequence-specific DNA binding transcription factor activity)|GO:0003713(transcription coactivator activity)|GO:0005634(nucleus)|GO:0005737(cytoplasm)|GO:0006366(transcription from RNA polymerase II promoter)|GO:0006954(inflammatory response)|GO:0030154(cell differentiation)|GO:0045111(intermediate filament cytoskeleton)	Homo sapiens nuclear factor of activated T-cells, cytoplasmic, calcineurin-dependent 4 (NFATC4), transcript variant 1, mRNA [NM_001136022]	chr14:24848746-24848805	hs|14q12
A_23_P35414	3.13596	up	4.82261	up	4.08482	up	4.01447	A_23_P35414	AGCATCCATACTTTTCTACTGTAAATATTTCACTCTCCTCTAGCTATCCTTGATGAGCTT	NM_005398	NM_005398	NM_005398	Hs.303090	5507	PPP1R3C	protein phosphatase 1, regulatory subunit 3C	ENST00000238994	THC2468270	GO:0004722(protein serine/threonine phosphatase activity)|GO:0005515(protein binding)|GO:0005625(soluble fraction)|GO:0005792(microsome)|GO:0005975(carbohydrate metabolic process)|GO:0005979(regulation of glycogen biosynthetic process)|GO:0005981(regulation of glycogen catabolic process)|GO:0019899(enzyme binding)|GO:0042587(glycogen granule)	Homo sapiens protein phosphatase 1, regulatory subunit 3C (PPP1R3C), mRNA [NM_005398]	chr10:93388289-93388230	hs|10q23.32
A_23_P84576	2.83218	up	2.9942	up	2.78803	up	2.87147	A_23_P84576	TAATAGGTCTCGAGATCTTGGTGCAATTGTTTACTGTGTTGGTGTGAAAGATTTCAATGA	NM_053034	NM_053034	NM_053034	Hs.165859	84168	ANTXR1	anthrax toxin receptor 1	ENST00000409349	NP1457998	GO:0004872(receptor activity)|GO:0004888(transmembrane receptor activity)|GO:0005515(protein binding)|GO:0005518(collagen binding)|GO:0005886(plasma membrane)|GO:0016021(integral to membrane)|GO:0031258(lamellipodium membrane)|GO:0031527(filopodium membrane)|GO:0031532(actin cytoskeleton reorganization)|GO:0034446(substrate adhesion-dependent cell spreading)|GO:0042995(cell projection)|GO:0046872…	Homo sapiens anthrax toxin receptor 1 (ANTXR1), transcript variant 2, mRNA [NM_053034]	chr2:69302724-69302783	hs|2p13.3
A_32_P140489	15.4327	up	22.7774	up	19.0473	up	19.0858	A_32_P140489	CGCTAAAGTTACCAGAGGTCAATGAATAATCAAAACATTTTTTACAGTACACCTTTCCTG	NM_001001557	NM_001001557	NM_001001557	Hs.492277	392255	GDF6	growth differentiation factor 6	ENST00000287020	THC2478555	GO:0005125(cytokine activity)|GO:0005576(extracellular region)|GO:0005615(extracellular space)|GO:0008083(growth factor activity)|GO:0010862(positive regulation of pathway-restricted SMAD protein phosphorylation)|GO:0030509(BMP signaling pathway)|GO:0032924(activin receptor signaling pathway)|GO:0040007(growth)|GO:0042803(protein homodimerization activity)|GO:0045666(positive regulation of neuron…	Homo sapiens growth differentiation factor 6 (GDF6), mRNA [NM_001001557]	chr8:97154669-97154610	hs|8q22.1
A_32_P72110	2.81949	up	2.6775	up	2.82077	up	2.77258	A_32_P72110	GTGTTGTATAAACTTATAGTAAGGTTAAGAAAACCGCCACTATCCTTATCAGAGACTTGG	NM_006505	NM_006505	NM_006505	Hs.171844	5817	PVR	poliovirus receptor	ENST00000344956	THC2509679	GO:0002860(positive regulation of natural killer cell mediated cytotoxicity directed against tumor cell target)|GO:0004872(receptor activity)|GO:0005515(protein binding)|GO:0005576(extracellular region)|GO:0005615(extracellular space)|GO:0005634(nucleus)|GO:0005730(nucleolus)|GO:0005737(cytoplasm)|GO:0005886(plasma membrane)|GO:0009986(cell surface)|GO:0016021(integral to membrane)|GO:0016337(cel…	Homo sapiens poliovirus receptor (PVR), transcript variant 1, mRNA [NM_006505]	chr19:45168363-45168422	hs|19q13.31
A_33_P3396389	2.40528	up	2.58825	up	2.3205	up	2.43801	A_33_P3396389	TGGAAAAACAGTGTGGATATAAGCTGTTCATTTATGGAAGGGATGACTACGTTGGGGAAG	NM_000877	NM_000877	NM_000877	Hs.701982	3554	IL1R1	interleukin 1 receptor, type I	ENST00000413623	THC2627052	GO:0002020(protease binding)|GO:0004871(signal transducer activity)|GO:0004872(receptor activity)|GO:0004888(transmembrane receptor activity)|GO:0004908(interleukin-1 receptor activity)|GO:0004909(interleukin-1, Type I, activating receptor activity)|GO:0005161(platelet-derived growth factor receptor binding)|GO:0005515(protein binding)|GO:0005622(intracellular)|GO:0005886(plasma membrane)|GO:0005…	Homo sapiens interleukin 1 receptor, type I (IL1R1), mRNA [NM_000877]	chr2:102792046-102792105	hs|2q12.1
A_33_P3224324	2.21992	up	2.29684	up	2.31298	up	2.27658	A_33_P3224324	TTTCTGGAAAACCTTCTTGCTGTATAACCAAGGGCCAGAGTATCACTACCTCCACCAGAT	NM_001143836	NM_001143836	NM_001143836	Hs.371036	50507	NOX4	NADPH oxidase 4	ENST00000393282	NP1395039	GO:0000166(nucleotide binding)|GO:0000902(cell morphogenesis)|GO:0005634(nucleus)|GO:0005783(endoplasmic reticulum)|GO:0005789(endoplasmic reticulum membrane)|GO:0005886(plasma membrane)|GO:0005925(focal adhesion)|GO:0006954(inflammatory response)|GO:0007569(cell aging)|GO:0008285(negative regulation of cell proliferation)|GO:0009055(electron carrier activity)|GO:0016021(integral to membrane)|GO:…	Homo sapiens NADPH oxidase 4 (NOX4), transcript variant 2, mRNA [NM_001143836]	chr11:89223692-89223633	hs|11q14.3
A_33_P3319401	2.22128	up	3.29413	up	2.66332	up	2.72624	A_33_P3319401	TTTTACAAAAATACCATTGCCAAGTTTTTGCAATTAAGTGACATGGAAATGTTATGTTGA	ENST00000535396		AK074589		57584	ARHGAP21	Rho GTPase activating protein 21	ENST00000535396	THC2481303	GO:0000139(Golgi membrane)|GO:0005096(GTPase activator activity)|GO:0005515(protein binding)|GO:0005622(intracellular)|GO:0005737(cytoplasm)|GO:0005794(Golgi apparatus)|GO:0005856(cytoskeleton)|GO:0007165(signal transduction)|GO:0016020(membrane)|GO:0030054(cell junction)|GO:0030659(cytoplasmic vesicle membrane)|GO:0031410(cytoplasmic vesicle)	Rho GTPase activating protein 21 [Source:HGNC Symbol;Acc:23725] [ENST00000535396]	chr10:24918773-24918714	hs|10p12.1
A_23_P19291	2.01824	up	2.14532	up	2.00908	up	2.05755	A_23_P19291	ACTTCTCAGATCAATCGTGCATCCTTAGTGAACTTCTGTTGTCCTCAAGCATGGTCTTTC	NM_001069	NM_001069	NM_001069	Hs.654543	7280	TUBB2A	tubulin, beta 2A class IIa	ENST00000333628	THC2495718	GO:0000166(nucleotide binding)|GO:0003924(GTPase activity)|GO:0005198(structural molecule activity)|GO:0005515(protein binding)|GO:0005525(GTP binding)|GO:0005737(cytoplasm)|GO:0005856(cytoskeleton)|GO:0005874(microtubule)|GO:0006457(protein folding)|GO:0007018(microtubule-based movement)|GO:0007067(mitosis)|GO:0030182(neuron differentiation)|GO:0042277(peptide binding)|GO:0044267(cellular protei…	Homo sapiens tubulin, beta 2A class IIa (TUBB2A), mRNA [NM_001069]	chr6:3154094-3154035	hs|6p25.2
A_24_P238499	2.16297	up	2.97181	up	2.45624	up	2.53034	A_24_P238499	AATGTGAAACCCATATGCATGGATATTCTTAACAATTTGAAGAAATCGTCACAGCTTTCC	NM_001012716	NM_001012716	NM_001012716	Hs.723326	494514	C18orf56	chromosome 18 open reading frame 56	ENST00000323813	THC2474583		Homo sapiens chromosome 18 open reading frame 56 (C18orf56), mRNA [NM_001012716]	chr18:649747-649688	hs|18p11.32
A_33_P3256470	2.16722	up	2.11756	up	2.36176	up	2.21551	A_33_P3256470	CTCCTGAAATTACCTCAAATGAAAACATATATGAAGTAGAAGTGGAAGAGGAATCAGTTG	XM_003118942	XM_003118942	XM_003118942	Hs.436197	374467	C12orf63	chromosome 12 open reading frame 63	ENST00000524981	THC2696461		PREDICTED: Homo sapiens chromosome 12 open reading frame 63 (C12orf63), mRNA [XM_003118942]	chr12:97211618-97211677	hs|12q23.1
A_23_P57277	3.18784	up	3.72624	up	3.11303	up	3.34237	A_23_P57277	CCAGCTTCTAGCTTGAGAGAAGGGATATTTTAAATGAGATCATTAACGTGAAACTATTAC	NM_020152	NM_020152	NM_020152	Hs.222802	56911	C21orf7	chromosome 21 open reading frame 7	ENST00000470800	THC2618280	GO:0005515(protein binding)|GO:0005634(nucleus)|GO:0005829(cytosol)	Homo sapiens chromosome 21 open reading frame 7 (C21orf7), mRNA [NM_020152]	chr21:30547359-30547418	hs|21q21.3
A_23_P390545	2.53357	up	2.9155	up	2.65777	up	2.70228	A_23_P390545	TTGAAAAACATTGTGAAGATAGTTGAAAATAATTTTTAAGGTGTATCACAGAGTTTTGGG	NM_014004	NM_014004	NM_014004	Hs.368160	9708	PCDHGA8	protocadherin gamma subfamily A, 8		THC2520420	GO:0005509(calcium ion binding)|GO:0005886(plasma membrane)|GO:0007155(cell adhesion)|GO:0007156(homophilic cell adhesion)|GO:0016021(integral to membrane)	Homo sapiens protocadherin gamma subfamily A, 8 (PCDHGA8), transcript variant 2, mRNA [NM_014004]	chr5:140774868-140774927	hs|5q31.3
A_23_P27404	2.02037	up	2.00409	up	2.16135	up	2.06194	A_23_P27404	TAAATGTAATGAGTGTGGCAATCTTACATTAGTCGCTCAGGCCTCACTAAACATCAGATA	NM_001136499	NM_001136499	NM_001136499	Hs.665751	284371	ZNF841	zinc finger protein 841	ENST00000359973	THC2474698	GO:0003677(DNA binding)|GO:0005622(intracellular)|GO:0005634(nucleus)|GO:0006355(regulation of transcription, DNA-dependent)|GO:0008270(zinc ion binding)|GO:0046872(metal ion binding)	Homo sapiens zinc finger protein 841 (ZNF841), mRNA [NM_001136499]	chr19:52567757-52567719	hs|19q13.41
A_23_P387000	2.72193	up	3.6278	up	2.75467	up	3.0348	A_23_P387000	CAAAGTATTGTTCCTTTAAAGAATATTTCTGTTCTAGGGCATCGTTTCAATCGCATCGTA	NM_173683	NM_173683	NM_173683	Hs.666146	286046	XKR6	XK, Kell blood group complex subunit-related family, member 6	ENST00000304437	THC2480026	GO:0016020(membrane)|GO:0016021(integral to membrane)	Homo sapiens XK, Kell blood group complex subunit-related family, member 6 (XKR6), transcript variant 2, mRNA [NM_173683]	chr8:10753737-10753678	hs|8p23.1
A_32_P360193	2.3781	up	2.46542	up	2.19832	up	2.34728	A_32_P360193	GTTCTGGCCCATCTTTGATACCTTCATAAGGGATTCTATTAGTCGCCTCTCCAACTACCC	NM_144666	NM_144666	NM_144666	Hs.720080	144132	DNHD1	dynein heavy chain domain 1	ENST00000532027	THC2574634	GO:0003777(microtubule motor activity)|GO:0007018(microtubule-based movement)|GO:0030286(dynein complex)	Homo sapiens dynein heavy chain domain 1 (DNHD1), transcript variant 1, mRNA [NM_144666]	chr11:6569440-6569499	hs|11p15.4
A_23_P53081	2.09349	up	2.25936	up	2.01745	up	2.12343	A_23_P53081	GAGGCTCAAGTTCGCCACTTTACTCAGACCGATGCACAGTCTTCCCATTTTACACTTTTT	NM_020896	NM_020896	NM_020896	Hs.436166	114879	OSBPL5	oxysterol binding protein-like 5	ENST00000534454	NP1184740	GO:0005829(cytosol)|GO:0006810(transport)|GO:0006869(lipid transport)|GO:0006893(Golgi to plasma membrane transport)|GO:0008142(oxysterol binding)|GO:0008203(cholesterol metabolic process)|GO:0008289(lipid binding)|GO:0030301(cholesterol transport)	Homo sapiens oxysterol binding protein-like 5 (OSBPL5), transcript variant 1, mRNA [NM_020896]	chr11:3108697-3108638	hs|11p15.4
A_23_P1452	3.2921	up	3.11425	up	2.38504	up	2.93046	A_23_P1452	GCGACTCCGGGCTGCCCTCTGAGTCGGGCCCTAGCAGTGGGGCCCCCAGGCCCGGCCGCC	NM_022146	NM_022146	NM_022146	Hs.302026	64106	NPFFR1	neuropeptide FF receptor 1	ENST00000277942	THC2706681	GO:0004871(signal transducer activity)|GO:0004872(receptor activity)|GO:0004930(G-protein coupled receptor activity)|GO:0005886(plasma membrane)|GO:0007186(G-protein coupled receptor protein signaling pathway)|GO:0007218(neuropeptide signaling pathway)|GO:0008150(biological_process)|GO:0008188(neuropeptide receptor activity)|GO:0016021(integral to membrane)	Homo sapiens neuropeptide FF receptor 1 (NPFFR1), mRNA [NM_022146]	chr10:72014870-72014811	hs|10q22.1
A_33_P3221253	2.4656	up	3.54902	up	3.12769	up	3.04744	A_33_P3221253	GTGACTGATCTAGTTTTCTCAGCTGTATGCAAAGTAATCTTTCAAAGACTAGGTTAAGAT	NM_005578	NM_005578	NM_005578	Hs.5724	4026	LPP	LIM domain containing preferred translocation partner in lipoma	ENST00000312675	THC2648677	GO:0005515(protein binding)|GO:0005634(nucleus)|GO:0005737(cytoplasm)|GO:0005886(plasma membrane)|GO:0005925(focal adhesion)|GO:0007155(cell adhesion)|GO:0008150(biological_process)|GO:0008270(zinc ion binding)|GO:0030054(cell junction)|GO:0046872(metal ion binding)	Homo sapiens LIM domain containing preferred translocation partner in lipoma (LPP), transcript variant 1, mRNA [NM_005578]	chr3:188597359-188597418	hs|3q28
A_33_P3302916	2.18589	up	2.5387	up	2.0013	up	2.24196	A_33_P3302916	GCACTGAGTTTTGGGTCAAACCTATTTTCTTAAATGAAGTTGTAACTTCGGTATAACTCA	NM_021813	NM_021813	NM_021813	Hs.269764	60468	BACH2	BTB and CNC homology 1, basic leucine zipper transcription factor 2	ENST00000343122	THC2640410	GO:0003700(sequence-specific DNA binding transcription factor activity)|GO:0005634(nucleus)|GO:0043565(sequence-specific DNA binding)|GO:0046983(protein dimerization activity)	Homo sapiens BTB and CNC homology 1, basic leucine zipper transcription factor 2 (BACH2), transcript variant 1, mRNA [NM_021813]	chr6:90641269-90641210	hs|6q15
A_33_P3295650	2.37526	up	2.7634	up	2.4713	up	2.53665	A_33_P3295650	GTTATCAACCATTAGATAAACACAGGCAGGTACTGTCTGCTTCTCTCTCTCTCACACACA	NM_001163	NM_001163	NM_001163	Hs.171939	320	APBA1	amyloid beta (A4) precursor protein-binding, family A, member 1	ENST00000265381	THC2475123	GO:0001540(beta-amyloid binding)|GO:0005515(protein binding)|GO:0005546(phosphatidylinositol-4,5-bisphosphate binding)|GO:0005886(plasma membrane)|GO:0006461(protein complex assembly)|GO:0006886(intracellular protein transport)|GO:0007155(cell adhesion)|GO:0007268(synaptic transmission)|GO:0007399(nervous system development)|GO:0007626(locomotory behavior)|GO:0008021(synaptic vesicle)|GO:0008088(…	Homo sapiens amyloid beta (A4) precursor protein-binding, family A, member 1 (APBA1), mRNA [NM_001163]	chr9:72045529-72045470	hs|9q21.11
A_33_P3240200	2.30526	up	2.39378	up	2.02498	up	2.24134	A_33_P3240200	ATGGGGCACTCCTAGCCAGTGAGTCATGGTCATATTTCCTGAGTAAAGTCATTCTGAGTT	NM_015448	NM_015448	NM_015448	Hs.658128	25911	DPCD	deleted in primary ciliary dyskinesia homolog (mouse)	ENST00000370149	THC2757023		Homo sapiens deleted in primary ciliary dyskinesia homolog (mouse) (DPCD), mRNA [NM_015448]	chr10:103369350-103369409	hs|10q24.32
A_33_P3240936	2.12842	up	2.17003	up	2.10432	up	2.13426	A_33_P3240936	TTGGAACATTTTCCCAGTCATCTCACTCTACCTAATGGGTGAGGTTACCAACCAGTCCTT	NM_012104	NM_012104	NM_012104	Hs.504003	23621	BACE1	beta-site APP-cleaving enzyme 1	ENST00000292095	THC2536763	GO:0004190(aspartic-type endopeptidase activity)|GO:0005624(membrane fraction)|GO:0005768(endosome)|GO:0005783(endoplasmic reticulum)|GO:0005794(Golgi apparatus)|GO:0005802(trans-Golgi network)|GO:0005887(integral to plasma membrane)|GO:0006508(proteolysis)|GO:0006509(membrane protein ectodomain proteolysis)|GO:0008233(peptidase activity)|GO:0008798(beta-aspartyl-peptidase activity)|GO:0009986(ce…	Homo sapiens beta-site APP-cleaving enzyme 1 (BACE1), transcript variant a, mRNA [NM_012104]	chr11:117161697-117161638	hs|11q23.3
A_23_P12128	2.66461	up	2.65168	up	2.5661	up	2.62746	A_23_P12128	TACCAGGATGCCCACTCCATGTTGCTCCCTATTTTTCCTATCCTGTTGCTTTAAGCTGTA	NM_000549	NM_000549	NM_000549	Hs.406687	7252	TSHB	thyroid stimulating hormone, beta	ENST00000369517	THC2666358	GO:0005179(hormone activity)|GO:0005576(extracellular region)|GO:0007186(G-protein coupled receptor protein signaling pathway)|GO:0007267(cell-cell signaling)|GO:0009653(anatomical structure morphogenesis)|GO:0016486(peptide hormone processing)|GO:0033189(response to vitamin A)|GO:0034641(cellular nitrogen compound metabolic process)|GO:0042446(hormone biosynthetic process)|GO:0043627(response to…	Homo sapiens thyroid stimulating hormone, beta (TSHB), mRNA [NM_000549]	chr1:115576682-115576741	hs|1p13.2
A_24_P62783	3.26707	up	2.72163	up	3.26341	up	3.08403	A_24_P62783	TCGATGAGACAACAGCAGATGACAGGAAGGTCAAGTCCATTGTGACACTGGATGGAGGGA	NM_004102	NM_004102	NM_004102	Hs.657242	2170	FABP3	fatty acid binding protein 3, muscle and heart (mammary-derived growth inhibitor)	ENST00000482018	THC2536415	GO:0005215(transporter activity)|GO:0005324(long-chain fatty acid transporter activity)|GO:0005504(fatty acid binding)|GO:0005829(cytosol)|GO:0006631(fatty acid metabolic process)|GO:0006656(phosphatidylcholine biosynthetic process)|GO:0008285(negative regulation of cell proliferation)|GO:0008289(lipid binding)|GO:0016528(sarcoplasm)|GO:0032868(response to insulin stimulus)|GO:0042493(response to…	Homo sapiens fatty acid binding protein 3, muscle and heart (mammary-derived growth inhibitor) (FABP3), mRNA [NM_004102]	chr1:31842266-31840317	hs|1p35.2
A_23_P316447	2.36689	up	2.62626	up	2.58138	up	2.52484	A_23_P316447	GCATCTCTTACGAAGAGTTGGAAAAACAAATGCCATATATAAATTCTAAGCCATATGAGG	ENST00000496296		AK223126	Hs.264887	2260	FGFR1	fibroblast growth factor receptor 1	ENST00000496296	THC2488637	GO:0000165(MAPKKK cascade)|GO:0000166(nucleotide binding)|GO:0001501(skeletal system development)|GO:0001764(neuron migration)|GO:0004713(protein tyrosine kinase activity)|GO:0004872(receptor activity)|GO:0005007(fibroblast growth factor receptor activity)|GO:0005515(protein binding)|GO:0005524(ATP binding)|GO:0005576(extracellular region)|GO:0005634(nucleus)|GO:0005737(cytoplasm)|GO:0005829(cyto…	fibroblast growth factor receptor 1 [Source:HGNC Symbol;Acc:3688] [ENST00000496296]	chr8:38281612-38281553	hs|8p11.23
A_23_P435521	2.38694	up	2.50754	up	2.25192	up	2.38214	A_23_P435521	GACTCTTTTCAAGTTTTCTACCCTCTGATAAGAAAATTTGGGGATATCCAGTGCCATCTC	NM_145041	NM_145041	NM_145041	Hs.536474	113277	TMEM106A	transmembrane protein 106A	ENST00000331615		GO:0003674(molecular_function)|GO:0005575(cellular_component)|GO:0008150(biological_process)|GO:0016020(membrane)|GO:0016021(integral to membrane)	Homo sapiens transmembrane protein 106A (TMEM106A), mRNA [NM_145041]	chr17:41370687-41370746	hs|17q21.31
A_23_P36795	3.15991	up	3.66761	up	3.44337	up	3.42363	A_23_P36795	AAAGTAGCTCTCCATTATCACCTTTATACAAAATGTACATCCTGTGAATTCTGTTCCAGA	NM_005639	NM_005639	NM_005639	Hs.310545	6857	SYT1	synaptotagmin I	ENST00000393240	THC2627085	GO:0005215(transporter activity)|GO:0005509(calcium ion binding)|GO:0005513(detection of calcium ion)|GO:0005515(protein binding)|GO:0005516(calmodulin binding)|GO:0005543(phospholipid binding)|GO:0005545(1-phosphatidylinositol binding)|GO:0005737(cytoplasm)|GO:0005886(plasma membrane)|GO:0007268(synaptic transmission)|GO:0007269(neurotransmitter secretion)|GO:0008021(synaptic vesicle)|GO:0014047…	Homo sapiens synaptotagmin I (SYT1), transcript variant 1, mRNA [NM_005639]	chr12:79843822-79843881	hs|12q21.2
A_33_P3251108	2.30963	up	2.69492	up	2.2789	up	2.42782	A_33_P3251108	TCTTCGTGGAAATGCAAAAGGAACAATTAATATATATGCTACTGGACATTCTAGCAAGGT	NM_001190992	NM_001190992	NM_001190992	Hs.478031	9197	SLC33A1	solute carrier family 33 (acetyl-CoA transporter), member 1	ENST00000359479	THC2477385	GO:0000139(Golgi membrane)|GO:0005624(membrane fraction)|GO:0005783(endoplasmic reticulum)|GO:0005789(endoplasmic reticulum membrane)|GO:0005887(integral to plasma membrane)|GO:0006810(transport)|GO:0008219(cell death)|GO:0008521(acetyl-CoA transporter activity)|GO:0015876(acetyl-CoA transport)|GO:0016020(membrane)|GO:0055085(transmembrane transport)	Homo sapiens solute carrier family 33 (acetyl-CoA transporter), member 1 (SLC33A1), transcript variant 2, mRNA [NM_001190992]	chr3:155546028-155544607	hs|3q25.31
A_33_P3357813	2.01107	up	3.6174	up	3.21738	up	2.94862	A_33_P3357813	TTTTCAGAAAATTGTCCCTTTCCGGAAGGCCTCCTAGTCTTATTCGATGAGGTAAAGAAA	ENST00000314113		M81589	Hs.121482	3352	HTR1D	5-hydroxytryptamine (serotonin) receptor 1D	ENST00000314113		GO:0004871(signal transducer activity)|GO:0004872(receptor activity)|GO:0004930(G-protein coupled receptor activity)|GO:0004993(serotonin receptor activity)|GO:0005886(plasma membrane)|GO:0005887(integral to plasma membrane)|GO:0007187(G-protein signaling, coupled to cyclic nucleotide second messenger)|GO:0007210(serotonin receptor signaling pathway)|GO:0007268(synaptic transmission)|GO:0009636(r…	5-hydroxytryptamine (serotonin) receptor 1D [Source:HGNC Symbol;Acc:5289] [ENST00000314113]	chr1:23519615-23519556	hs|1p36.12
A_23_P64712	2.22935	up	2.29577	up	2.23749	up	2.25421	A_23_P64712	GTATTATCAAGGGGAGCTGCATTCTCAGTGTGTTGCTAAGGGCTTACTGTTGCTGTTGTT	NM_024809	NM_024809	NM_024809	Hs.167165	79867	TCTN2	tectonic family member 2	ENST00000426174	THC2471400	GO:0007224(smoothened signaling pathway)|GO:0016020(membrane)|GO:0016021(integral to membrane)|GO:0042384(cilium assembly)|GO:0060271(cilium morphogenesis)	Homo sapiens tectonic family member 2 (TCTN2), transcript variant 1, mRNA [NM_024809]	chr12:124191610-124192199	hs|12q24.31
A_24_P210637	2.65808	up	2.46069	up	2.40858	up	2.50912	A_24_P210637	AGCCTTGTGCCGTGCACTATGACTTTGTGGGCTCCTATGAGAGGCTGGAGGCTGATGCAA	NM_130468	NM_130468	NM_130468	Hs.442449	113189	CHST14	carbohydrate (N-acetylgalactosamine 4-0) sulfotransferase 14	ENST00000306243	THC2463810	GO:0000139(Golgi membrane)|GO:0001537(N-acetylgalactosamine 4-O-sulfotransferase activity)|GO:0005794(Golgi apparatus)|GO:0016020(membrane)|GO:0016021(integral to membrane)|GO:0016051(carbohydrate biosynthetic process)|GO:0016740(transferase activity)|GO:0042301(phosphate binding)|GO:0050655(dermatan sulfate proteoglycan metabolic process)	Homo sapiens carbohydrate (N-acetylgalactosamine 4-0) sulfotransferase 14 (CHST14), mRNA [NM_130468]	chr15:40764272-40764331	hs|15q15.1
A_23_P87013	5.64691	up	5.13614	up	4.78704	up	5.19003	A_23_P87013	CCGTGGAGATCCCAACTGGTTTATGAAGAAAGCGCAGGAGCATAAGAGGGAATTCACAGA	NM_001001522	NM_001001522	NM_001001522	Hs.410977	6876	TAGLN	transgelin	ENST00000392951	THC2537883	GO:0003779(actin binding)|GO:0005737(cytoplasm)|GO:0007517(muscle organ development)	Homo sapiens transgelin (TAGLN), transcript variant 1, mRNA [NM_001001522]	chr11:117074574-117074963	hs|11q23.3
A_33_P3739260	2.18078	up	2.92613	up	2.1812	up	2.42937	A_33_P3739260	TAAAGGACCAAATTCAGTTCCTTGGTCCTTGGAAGACCTATATTCTCTGTAGTTACTGAA	NM_006366	NM_006366	NM_006366	Hs.132902	10486	CAP2	CAP, adenylate cyclase-associated protein, 2 (yeast)	ENST00000378994	THC2521231	GO:0000902(cell morphogenesis)|GO:0003779(actin binding)|GO:0005488(binding)|GO:0005886(plasma membrane)|GO:0007010(cytoskeleton organization)|GO:0007163(establishment or maintenance of cell polarity)|GO:0007165(signal transduction)|GO:0007190(activation of adenylate cyclase activity)|GO:0007411(axon guidance)	Homo sapiens CAP, adenylate cyclase-associated protein, 2 (yeast) (CAP2), mRNA [NM_006366]	chr6:17557226-17557285	hs|6p22.3
A_33_P3211558	6.08845	up	8.61433	up	5.95801	up	6.88693	A_33_P3211558	TTTTATAAACAGAATGGGCGGATCCGGCCTATTGTGGCAGAGAATCCTGAATACCTCTCT	NM_005235	NM_005235	NM_005235	Hs.390729	2066	ERBB4	v-erb-a erythroblastic leukemia viral oncogene homolog 4 (avian)	ENST00000402597	NP1473037	GO:0000166(nucleotide binding)|GO:0001755(neural crest cell migration)|GO:0001934(positive regulation of protein phosphorylation)|GO:0004713(protein tyrosine kinase activity)|GO:0004714(transmembrane receptor protein tyrosine kinase activity)|GO:0004716(receptor signaling protein tyrosine kinase activity)|GO:0004872(receptor activity)|GO:0005154(epidermal growth factor receptor binding)|GO:000551…	Homo sapiens v-erb-a erythroblastic leukemia viral oncogene homolog 4 (avian) (ERBB4), transcript variant JM-a/CVT-1, mRNA [NM_005235]	chr2:212248468-212248409	hs|2q34
A_23_P39304	3.99968	up	3.858	up	4.80737	up	4.22169	A_23_P39304	CATGGAGACCTGACAGAGTCTCAGTCATGACTGCAACAACTGAGACACTGAGAAAAAGAA	NM_002784	NM_002784	NM_002784	Hs.502092	5678	PSG9	pregnancy specific beta-1-glycoprotein 9	ENST00000435220	NP095802	GO:0005576(extracellular region)|GO:0006952(defense response)|GO:0007565(female pregnancy)	Homo sapiens pregnancy specific beta-1-glycoprotein 9 (PSG9), mRNA [NM_002784]	chr19:43757790-43757731	hs|19q13.31
A_23_P149529	2.10498	up	2.46015	up	2.2967	up	2.28728	A_23_P149529	GCGTTGTTATCGCCTTGGGTTTAAATTATTTGATGAGTTCCACTTGTATCATGGCCTACC	NM_002353	NM_002353	NM_002353	Hs.23582	4070	TACSTD2	tumor-associated calcium signal transducer 2	ENST00000371225	THC2468807	GO:0004872(receptor activity)|GO:0005829(cytosol)|GO:0005886(plasma membrane)|GO:0005887(integral to plasma membrane)|GO:0007166(cell surface receptor linked signaling pathway)|GO:0007601(visual perception)|GO:0008283(cell proliferation)|GO:0016020(membrane)|GO:0050896(response to stimulus)	Homo sapiens tumor-associated calcium signal transducer 2 (TACSTD2), mRNA [NM_002353]	chr1:59041468-59041409	hs|1p32.1
A_24_P277934	3.59453	up	3.73645	up	3.3163	up	3.54909	A_24_P277934	CCTGAAAAAGGCTGTCATTCTACAGGGCTCTAATGATGTTGAACTTGTTGCTGAGGGCAA	NM_000089	NM_000089	NM_000089	Hs.489142	1278	COL1A2	collagen, type I, alpha 2	ENST00000464916	THC2564543	GO:0001501(skeletal system development)|GO:0001568(blood vessel development)|GO:0005201(extracellular matrix structural constituent)|GO:0005515(protein binding)|GO:0005576(extracellular region)|GO:0005581(collagen)|GO:0005584(collagen type I)|GO:0005615(extracellular space)|GO:0005886(plasma membrane)|GO:0007179(transforming growth factor beta receptor signaling pathway)|GO:0007266(Rho protein si…	Homo sapiens collagen, type I, alpha 2 (COL1A2), mRNA [NM_000089]	chr7:94058643-94058702	hs|7q21.3
A_33_P3592015	2.35098	up	2.99906	up	2.33007	up	2.56003	A_33_P3592015	AACACATAGAGCTGGAACTGTTAATGGAAAGCAGTCACAGCTGAGTTTTCGGAGACCAAG	NM_014282	NM_014282	NM_014282	Hs.494567	22927	HABP4	hyaluronan binding protein 4	ENST00000466976	THC2492053	GO:0002576(platelet degranulation)|GO:0005515(protein binding)|GO:0005576(extracellular region)|GO:0005634(nucleus)|GO:0005737(cytoplasm)|GO:0005829(cytosol)|GO:0006355(regulation of transcription, DNA-dependent)|GO:0007596(blood coagulation)|GO:0030017(sarcomere)|GO:0030168(platelet activation)|GO:0043392(negative regulation of DNA binding)|GO:0071260(cellular response to mechanical stimulus)	Homo sapiens hyaluronan binding protein 4 (HABP4), mRNA [NM_014282]	chr9:99252704-99252763	hs|9q22.32
A_33_P3409337	3.76122	up	4.22295	up	3.54853	up	3.84423	A_33_P3409337	ATATCAGACTCTTCTGGTGAAGTGGTGCTACCCACTATTCCAAAAGAACCTCAGGAGTCT	NM_025057	NM_025057	NM_025057	Hs.644621	80127	C14orf45	chromosome 14 open reading frame 45	ENST00000492026	THC2620212		Homo sapiens chromosome 14 open reading frame 45 (C14orf45), mRNA [NM_025057]	chr14:74523896-74523955	hs|14q24.3
A_33_P3323136	3.85152	up	3.17377	up	2.70126	up	3.24218	A_33_P3323136	ATGGATCCAACGTGCTCTTCTGAGTGCATTTATAACCTCATACCCAGTGACTTGAAGGAG	NM_145010	NM_145010	NM_145010	Hs.534486	219670	ENKUR	enkurin, TRPC channel interacting protein	ENST00000376363	NP841402	GO:0005516(calmodulin binding)|GO:0005929(cilium)|GO:0017124(SH3 domain binding)|GO:0019861(flagellum)	Homo sapiens enkurin, TRPC channel interacting protein (ENKUR), mRNA [NM_145010]	chr10:25304865-25304806	hs|10p12.1
A_32_P32254	2.35112	up	2.63751	up	2.62885	up	2.53916	A_32_P32254	ATAGTGATGTGTTCGACGTTTTATCAAAGGCCCCCTTTCTATGTTCATGTTAGTTTTGCT	NM_001848	NM_001848	NM_001848	Hs.474053	1291	COL6A1	collagen, type VI, alpha 1	ENST00000538397	THC2582340	GO:0005576(extracellular region)|GO:0005581(collagen)|GO:0005589(collagen type VI)|GO:0007155(cell adhesion)|GO:0007411(axon guidance)|GO:0031012(extracellular matrix)|GO:0042383(sarcolemma)|GO:0043234(protein complex)|GO:0048407(platelet-derived growth factor binding)|GO:0070208(protein heterotrimerization)|GO:0071230(cellular response to amino acid stimulus)	Homo sapiens collagen, type VI, alpha 1 (COL6A1), mRNA [NM_001848]	chr21:47424836-47424895	hs|21q22.3
A_23_P422981	2.17246	up	2.44369	up	2.05872	up	2.22496	A_23_P422981	AAGCTTATGGACATGCGCAATAGTTGATTCAGCTTCAATCAATAAGAACATAAATATGGC	NM_174899	NM_174899	NM_174899	Hs.140666	130888	FBXO36	F-box protein 36	ENST00000283946	THC2492073		Homo sapiens F-box protein 36 (FBXO36), mRNA [NM_174899]	chr2:230877565-230877624	hs|2q36.3
A_23_P344555	2.26454	up	2.45869	up	2.18231	up	2.30185	A_23_P344555	GATTGGGTTGTTTCAATACTGAGAGACAGCTACAATAAAAGGAGAGCAATTGCCTCCCTG	NM_006403	NM_006403	NM_006403	Hs.37982	4739	NEDD9	neural precursor cell expressed, developmentally down-regulated 9	ENST00000448183	THC2468396	GO:0000922(spindle pole)|GO:0005515(protein binding)|GO:0005634(nucleus)|GO:0005737(cytoplasm)|GO:0005794(Golgi apparatus)|GO:0005819(spindle)|GO:0005856(cytoskeleton)|GO:0005925(focal adhesion)|GO:0005938(cell cortex)|GO:0007010(cytoskeleton organization)|GO:0007049(cell cycle)|GO:0007067(mitosis)|GO:0007155(cell adhesion)|GO:0007165(signal transduction)|GO:0007229(integrin-mediated signaling pa…	Homo sapiens neural precursor cell expressed, developmentally down-regulated 9 (NEDD9), transcript variant 1, mRNA [NM_006403]	chr6:11184702-11184643	hs|6p24.2
A_33_P3408320	2.76003	up	2.61737	up	2.11251	up	2.49664	A_33_P3408320	CCATCAGATTCGCCTTGGGTGTAGATGAAACAGAAATAAAAGAATCAAAGACGACTCAAG	NM_198207	NM_198207	NM_198207	Hs.412355	10715	CERS1	ceramide synthase 1	ENST00000429504		GO:0000139(Golgi membrane)|GO:0003674(molecular_function)|GO:0005783(endoplasmic reticulum)|GO:0005789(endoplasmic reticulum membrane)|GO:0005792(microsome)|GO:0005794(Golgi apparatus)|GO:0006665(sphingolipid metabolic process)|GO:0008610(lipid biosynthetic process)|GO:0016020(membrane)|GO:0016021(integral to membrane)|GO:0046513(ceramide biosynthetic process)|GO:0050291(sphingosine N-acyltransfe…	Homo sapiens ceramide synthase 1 (CERS1), transcript variant 2, mRNA [NM_198207]	chr19:18988778-18988719	hs|19p13.11
A_33_P3376551	2.62301	up	4.10447	up	2.8165	up	3.18133	A_33_P3376551	CCACCTGGTAAATAATGTTGGACTTCAACTTGTTACTGGCACATTTTAATAGTAGATGAA	NM_001039585	NM_001039585	NM_001039585	Hs.654365	5737	PTGFR	prostaglandin F receptor (FP)	ENST00000370758	THC2616815	GO:0004871(signal transducer activity)|GO:0004872(receptor activity)|GO:0004930(G-protein coupled receptor activity)|GO:0004958(prostaglandin F receptor activity)|GO:0005576(extracellular region)|GO:0005886(plasma membrane)|GO:0005887(integral to plasma membrane)|GO:0007186(G-protein coupled receptor protein signaling pathway)|GO:0007567(parturition)	Homo sapiens prostaglandin F receptor (FP) (PTGFR), transcript variant 2, mRNA [NM_001039585]	chr1:79005189-79005248	hs|1p31.1
A_33_P3214052	3.02763	up	3.04471	up	3.08264	up	3.05166	A_33_P3214052	GCTCCCTTCTTCATGGAATATTTCTGATCTAATAGCCCCTATATTTCAAAAGATGGATAT	BC035182		BC035182	Hs.557608	729178	LOC729178	uncharacterized LOC729178		THC2612751		Homo sapiens cDNA clone IMAGE:5266307. [BC035182]	chr6:147183134-147183075	hs|6q24.3
A_23_P50508	3.52857	up	4.04651	up	3.36621	up	3.6471	A_23_P50508	TCCAGATGGCCAGAATGAATGTGATAGTTCAGACCAATGCCTTCCACTGCTCCTTTATGA	NM_003706	NM_003706	NM_003706	Hs.631562	8605	PLA2G4C	phospholipase A2, group IVC (cytosolic, calcium-independent)	ENST00000354276	NP1152204	GO:0005543(phospholipid binding)|GO:0005622(intracellular)|GO:0005829(cytosol)|GO:0006644(phospholipid metabolic process)|GO:0006954(inflammatory response)|GO:0007567(parturition)|GO:0008152(metabolic process)|GO:0016020(membrane)|GO:0016042(lipid catabolic process)|GO:0016787(hydrolase activity)|GO:0019369(arachidonic acid metabolic process)|GO:0035556(intracellular signal transduction)|GO:00464…	Homo sapiens phospholipase A2, group IVC (cytosolic, calcium-independent) (PLA2G4C), transcript variant 1, mRNA [NM_003706]	chr19:48551307-48551248	hs|19q13.33
A_23_P212756	2.10067	up	2.12919	up	2.35456	up	2.19481	A_23_P212756	GGTTCGAGGAAGAGTTGGAACAGTCGGCTACATGGCACCTGAAGTTGTCAATAATGAAAA	NM_001004057	NM_001004057	NM_001004057	Hs.32959	2868	GRK4	G protein-coupled receptor kinase 4	ENST00000505271	NP089545	GO:0000166(nucleotide binding)|GO:0002031(G-protein coupled receptor internalization)|GO:0004703(G-protein coupled receptor kinase activity)|GO:0004871(signal transducer activity)|GO:0005524(ATP binding)|GO:0005737(cytoplasm)|GO:0005829(cytosol)|GO:0005938(cell cortex)|GO:0008277(regulation of G-protein coupled receptor protein signaling pathway)|GO:0030425(dendrite)|GO:0043025(neuronal cell body…	Homo sapiens G protein-coupled receptor kinase 4 (GRK4), transcript variant 3, mRNA [NM_001004057]	chr4:3029694-3030952	hs|4p16.3
A_23_P362148	12.2478	up	13.3912	up	10.4765	up	12.0385	A_23_P362148	CTGTGGTTGTTACAGAATAAGTCTAATCAAGGAGAAGTTTCTGTTTGACGTTTGAGTGCC	NM_139072	NM_139072	NM_139072	Hs.234074	92737	DNER	delta/notch-like EGF repeat containing	ENST00000543700	THC2467419	GO:0001764(neuron migration)|GO:0004872(receptor activity)|GO:0004888(transmembrane receptor activity)|GO:0005112(Notch binding)|GO:0005509(calcium ion binding)|GO:0005515(protein binding)|GO:0005769(early endosome)|GO:0005886(plasma membrane)|GO:0006897(endocytosis)|GO:0007219(Notch signaling pathway)|GO:0007220(Notch receptor processing)|GO:0007416(synapse assembly)|GO:0007417(central nervous s…	Homo sapiens delta/notch-like EGF repeat containing (DNER), mRNA [NM_139072]	chr2:230222968-230222909	hs|2q36.3
A_23_P401606	2.24312	up	2.87278	up	2.61452	up	2.57681	A_23_P401606	ACATGACTGCCTATCAGTAGATTGATCTGTATTTAATATTCGTTAATTAAATCTGCAGTT	NM_005711	NM_005711	NM_005711	Hs.482730	10085	EDIL3	EGF-like repeats and discoidin I-like domains 3	ENST00000380138	THC2464367	GO:0005178(integrin binding)|GO:0005509(calcium ion binding)|GO:0005576(extracellular region)|GO:0007155(cell adhesion)|GO:0007275(multicellular organismal development)|GO:0010811(positive regulation of cell-substrate adhesion)	Homo sapiens EGF-like repeats and discoidin I-like domains 3 (EDIL3), mRNA [NM_005711]	chr5:83238522-83238463	hs|5q14.3
A_33_P3286046	2.44953	up	2.05795	up	2.04526	up	2.18425	A_33_P3286046	TCTATAGTGTCTCTGTGGACCAGAAGGAGCGCTGCATCATTGTCAGAACAACCAACAAGA	NM_015448	NM_015448	NM_015448	Hs.658128	25911	DPCD	deleted in primary ciliary dyskinesia homolog (mouse)	ENST00000370149	THC2620369		Homo sapiens deleted in primary ciliary dyskinesia homolog (mouse) (DPCD), mRNA [NM_015448]	chr10:103361033-103361092	hs|10q24.32
A_33_P3279959	4.39896	up	5.10442	up	4.95363	up	4.81901	A_33_P3279959	GCCAATCTTGTAACTGATTCTTGTGTGATAACATTCAGTGAAAAAGCATGAGACAATTAG	NM_001105543	NM_001105543	NM_001105543	Hs.511454	91584	PLXNA4	plexin A4	ENST00000423507	THC2479390	GO:0002116(semaphorin receptor complex)|GO:0004872(receptor activity)|GO:0005622(intracellular)|GO:0005886(plasma membrane)|GO:0007165(signal transduction)|GO:0007275(multicellular organismal development)|GO:0007399(nervous system development)|GO:0007411(axon guidance)|GO:0016021(integral to membrane)|GO:0021610(facial nerve morphogenesis)|GO:0021615(glossopharyngeal nerve morphogenesis)|GO:00216…	Homo sapiens plexin A4 (PLXNA4), transcript variant 3, mRNA [NM_001105543]	chr7:132068360-132068301	hs|7q32.3
A_33_P3337144	3.53081	up	3.61218	up	2.93671	up	3.3599	A_33_P3337144	GCCACCCAGAAAGCTATGAATTCCAATATACACCACTGATCGTGCAAGTTAGGGTTTTTT	NM_001033723	NM_001033723	NM_001033723	Hs.434957	619279	ZNF704	zinc finger protein 704	ENST00000327835	THC2558843	GO:0005622(intracellular)|GO:0008270(zinc ion binding)|GO:0046872(metal ion binding)	Homo sapiens zinc finger protein 704 (ZNF704), mRNA [NM_001033723]	chr8:81550890-81550831	hs|8q21.13
A_23_P7325	2.72691	up	2.4795	up	2.6901	up	2.63217	A_23_P7325	AGCATGAAAGTCCTGGAAAAGAGGCTGAAGGACATGGGGTTCCAGTACAGCTGTATTAAT	NM_004334	NM_004334	NM_004334	Hs.720344	683	BST1	bone marrow stromal cell antigen 1	ENST00000265016	THC2677068	GO:0000166(nucleotide binding)|GO:0003953(NAD+ nucleosidase activity)|GO:0005886(plasma membrane)|GO:0006959(humoral immune response)|GO:0007275(multicellular organismal development)|GO:0016787(hydrolase activity)|GO:0019898(extrinsic to membrane)|GO:0031225(anchored to membrane)	Homo sapiens bone marrow stromal cell antigen 1 (BST1), mRNA [NM_004334]	chr4:15720549-15720608	hs|4p15.32
A_33_P3344169	2.51864	up	2.78686	up	2.73957	up	2.68169	A_33_P3344169	CCGGGCTGCTTGCCACCTAAAACTAAAAAACTTACACAAGGCTATTGAAGATTCTTCTAA	NM_001033560	NM_001033560	NM_001033560	Hs.126403	161582	DYX1C1	dyslexia susceptibility 1 candidate 1	ENST00000380679	THC2486143	GO:0001764(neuron migration)|GO:0005515(protein binding)|GO:0005634(nucleus)|GO:0005737(cytoplasm)|GO:0007399(nervous system development)|GO:0030331(estrogen receptor binding)|GO:0033146(regulation of estrogen receptor signaling pathway)|GO:0061136(regulation of proteasomal protein catabolic process)	Homo sapiens dyslexia susceptibility 1 candidate 1 (DYX1C1), transcript variant 3, mRNA [NM_001033560]	chr15:55727163-55727104	hs|15q21.3
A_24_P205994	2.31329	up	3.43835	up	2.88769	up	2.87978	A_24_P205994	CTTCATATGCTGTGGATTCTTATGAAAAATACATTGCAATTGGGATTGGTGTTGGATTAC	NM_001013442	NM_001013442	NM_001013442	Hs.401237	255324	EPGN	epithelial mitogen homolog (mouse)	ENST00000332112	THC2641835	GO:0000187(activation of MAPK activity)|GO:0001525(angiogenesis)|GO:0004708(MAP kinase kinase activity)|GO:0005154(epidermal growth factor receptor binding)|GO:0005576(extracellular region)|GO:0005887(integral to plasma membrane)|GO:0008083(growth factor activity)|GO:0008284(positive regulation of cell proliferation)|GO:0016020(membrane)|GO:0043406(positive regulation of MAP kinase activity)|GO:0…	Homo sapiens epithelial mitogen homolog (mouse) (EPGN), mRNA [NM_001013442]	chr4:75178782-75178841	hs|4q13.3
A_23_P406385	3.8525	up	3.19146	up	3.88675	up	3.64357	A_23_P406385	ATGCGGAAGATATAACCTTATATTTGGTAAGTGTTTCTTGTGCTATTTTATCACGTGACC	NM_153350	NM_153350	NM_153350	Hs.513244	146330	FBXL16	F-box and leucine-rich repeat protein 16	ENST00000324361	THC2462888		Homo sapiens F-box and leucine-rich repeat protein 16 (FBXL16), mRNA [NM_153350]	chr16:742597-742538	hs|16p13.3
A_33_P3295991	2.34839	up	2.02432	up	2.07815	up	2.15029	A_33_P3295991	TACCCACAGTCCTCCAGGTGGGTCCTAAGGTTCTTAGGATCCACGATGGGTGTCCTAAGC	AK127969		AK127969		100128202	FLJ25694	uncharacterized protein FLJ25694		THC2627523		Homo sapiens cDNA FLJ46084 fis, clone TESTI2006543. [AK127969]	chr13:64415672-64415613	hs|13q21.31
A_23_P142878	3.29288	up	3.46715	up	2.56243	up	3.10749	A_23_P142878	GGGCAGGCCCTGCCATGGACAGAAAAAGAGTTTTTCTCTTGTTCAGCCTGCACGTGGCCT	NM_032827	NM_032827	NM_032827	Hs.135569	84913	ATOH8	atonal homolog 8 (Drosophila)	ENST00000306279	THC2622332	GO:0003677(DNA binding)|GO:0005634(nucleus)|GO:0006355(regulation of transcription, DNA-dependent)|GO:0007275(multicellular organismal development)|GO:0007399(nervous system development)|GO:0030154(cell differentiation)	Homo sapiens atonal homolog 8 (Drosophila) (ATOH8), mRNA [NM_032827]	chr2:86014868-86014927	hs|2p11.2
A_32_P182812	3.96568	up	2.16829	up	2.59677	up	2.91025	A_32_P182812	GAAGGACCTCGTCAGAATAAGTTTGAATGTCTACTGAACTAAGAAGAATTTTGTCGTTTG	ENST00000394821		BX100997	Hs.29792	6532	SLC6A4	solute carrier family 6 (neurotransmitter transporter, serotonin), member 4	ENST00000394821	THC2644860	GO:0001666(response to hypoxia)|GO:0005335(serotonin:sodium symporter activity)|GO:0005515(protein binding)|GO:0005768(endosome)|GO:0005829(cytosol)|GO:0005886(plasma membrane)|GO:0005887(integral to plasma membrane)|GO:0006836(neurotransmitter transport)|GO:0006837(serotonin transport)|GO:0007420(brain development)|GO:0007584(response to nutrient)|GO:0007613(memory)|GO:0007623(circadian rhythm)|…	solute carrier family 6 (neurotransmitter transporter, serotonin), member 4 [Source:HGNC Symbol;Acc:11050] [ENST00000394821]	chr17:28521936-28521877	hs|17q11.2
A_33_P3368855	3.06412	up	3.82299	up	3.26895	up	3.38535	A_33_P3368855	ACTGAATCTATGACATTCACTCTGATAAGTGTGGTGATGTTACTTCCCGGGATTTGGTAA	NM_004466	NM_004466	NM_004466	Hs.655675	2262	GPC5	glypican 5	ENST00000377067	THC2778513	GO:0005576(extracellular region)|GO:0005578(proteinaceous extracellular matrix)|GO:0005615(extracellular space)|GO:0005886(plasma membrane)|GO:0005887(integral to plasma membrane)|GO:0031225(anchored to membrane)|GO:0043395(heparan sulfate proteoglycan binding)	Homo sapiens glypican 5 (GPC5), mRNA [NM_004466]	chr13:93518633-93518692	hs|13q31.3
A_23_P318904	2.90247	up	3.42923	up	3.14179	up	3.15783	A_23_P318904	GTTTGCCAGTTAATTAGGGAGTTATTTGGTAAGCAAATCAATATAACCAGCAAAGATACC	NM_019605	NM_019605	NM_019605	Hs.600545	56256	SERTAD4	SERTA domain containing 4	ENST00000367012	THC2473840		Homo sapiens SERTA domain containing 4 (SERTAD4), mRNA [NM_019605]	chr1:210416034-210416093	hs|1q32.2
A_24_P309095	7.77676	up	10.2092	up	8.52572	up	8.83722	A_24_P309095	AACTAATGACAAGTGACTTATTTGCTCATAAGTAAATGTCTTCATGTTGATGTGTCCGTG	NM_005045	NM_005045	NM_005045	Hs.655654	5649	RELN	reelin	ENST00000424685	THC2703065	GO:0000904(cell morphogenesis involved in differentiation)|GO:0001764(neuron migration)|GO:0004712(protein serine/threonine/tyrosine kinase activity)|GO:0005576(extracellular region)|GO:0005578(proteinaceous extracellular matrix)|GO:0005615(extracellular space)|GO:0005737(cytoplasm)|GO:0006508(proteolysis)|GO:0007155(cell adhesion)|GO:0007275(multicellular organismal development)|GO:0007411(axon …	Homo sapiens reelin (RELN), transcript variant 1, mRNA [NM_005045]	chr7:103113096-103113037	hs|7q22.1
A_24_P6517	2.31614	up	3.13256	up	2.53646	up	2.66172	A_24_P6517	CAGGAAAGCTGTTTCGCATTTTCGCTTTTTGATTGGTATTATCCAGTTCTATGTAGTTCA	NM_001029884	NM_001029884	NM_001029884	Hs.189781	57480	PLEKHG1	pleckstrin homology domain containing, family G (with RhoGef domain) member 1	ENST00000367328	THC2618578	GO:0005085(guanyl-nucleotide exchange factor activity)|GO:0005089(Rho guanyl-nucleotide exchange factor activity)|GO:0005622(intracellular)|GO:0035023(regulation of Rho protein signal transduction)	Homo sapiens pleckstrin homology domain containing, family G (with RhoGef domain) member 1 (PLEKHG1), mRNA [NM_001029884]	chr6:151164222-151164281	hs|6q25.1
A_33_P3323218	2.47118	up	4.12007	up	2.10383	up	2.89836	A_33_P3323218	GCATGTTTAGTCACAATGTATCAGTATTGTGTTTAAAGGTGCTCAGCATCACTTTTTGAA	NM_024744	NM_024744	NM_024744	Hs.444982	79800	ALS2CR8	amyotrophic lateral sclerosis 2 (juvenile) chromosome region, candidate 8	ENST00000320443	THC2644473	GO:0003700(sequence-specific DNA binding transcription factor activity)|GO:0005634(nucleus)|GO:0005654(nucleoplasm)|GO:0005730(nucleolus)	Homo sapiens amyotrophic lateral sclerosis 2 (juvenile) chromosome region, candidate 8 (ALS2CR8), mRNA [NM_024744]	chr2:203850935-203850994	hs|2q33.2
A_23_P215111	2.49801	up	2.6257	up	2.63114	up	2.58495	A_23_P215111	GACTTAACCACGTCAGAGGAAGGACTTTGGCAAGTGATATTGTCTTCATGTGGGGTATTA	NM_020632	NM_020632	NM_020632	Hs.98967	50617	ATP6V0A4	ATPase, H+ transporting, lysosomal V0 subunit a4	ENST00000310018	THC2474515	GO:0001503(ossification)|GO:0005515(protein binding)|GO:0005768(endosome)|GO:0005886(plasma membrane)|GO:0006811(ion transport)|GO:0006879(cellular iron ion homeostasis)|GO:0006885(regulation of pH)|GO:0007588(excretion)|GO:0007605(sensory perception of sound)|GO:0008286(insulin receptor signaling pathway)|GO:0010008(endosome membrane)|GO:0015078(hydrogen ion transmembrane transporter activity)|G…	Homo sapiens ATPase, H+ transporting, lysosomal V0 subunit a4 (ATP6V0A4), transcript variant 1, mRNA [NM_020632]	chr7:138391206-138391147	hs|7q34
A_23_P302672	2.81086	up	3.68244	up	3.23176	up	3.24169	A_23_P302672	ATCAATGTTGTTTTGCATGTCTATTGTTAAGCTCCAAAGGTTCACTGTGTTTCTGCCGCT	BC013592		BC013592	Hs.480378	115265	DDIT4L	DNA-damage-inducible transcript 4-like			GO:0005737(cytoplasm)|GO:0009968(negative regulation of signal transduction)	Homo sapiens DNA-damage-inducible transcript 4-like, mRNA (cDNA clone MGC:9960 IMAGE:3877854), complete cds. [BC013592]	chr4:101107295-101107236	hs|4q24
A_23_P374281	2.76929	up	2.39739	up	2.8772	up	2.68129	A_23_P374281	AGGATAGTTCCCTTTTGAGATACTTTCCTGTCTTTAGCTCAATCTCAACACATTGAAAAC	NM_152623	NM_152623	NM_152623	Hs.669184	166979	CDC20B	cell division cycle 20 homolog B (S. cerevisiae)	ENST00000296733	THC2481410		Homo sapiens cell division cycle 20 homolog B (S. cerevisiae) (CDC20B), transcript variant 1, mRNA [NM_152623]	chr5:54409674-54409615	hs|5q11.2
A_33_P3290409	2.0484	up	2.44027	up	2.68854	up	2.3924	A_33_P3290409	TTTCAAAGTCTAGACATCTTCATCATCAACACAAACATTCCTCTTCACAAAAGGACCTCA	AK124574		AK124574	Hs.689574	100128402	LOC100128402	uncharacterized LOC100128402		THC2525651		Homo sapiens cDNA FLJ42583 fis, clone BRACE3009090. [AK124574]	chr12:8490206-8490265	hs|12p13.31
A_23_P64567	2.17607	up	2.41641	up	2.29932	up	2.29726	A_23_P64567	ATTTTTCCCTTTCAAATAAAACACTAGTCAAGTACCGTTTTATCCCAGTCGTACTCTTTC	NM_016147	NM_016147	NM_016147	Hs.503251	51400	PPME1	protein phosphatase methylesterase 1	ENST00000539021	THC2785864	GO:0004091(carboxylesterase activity)|GO:0004864(protein phosphatase inhibitor activity)|GO:0006482(protein demethylation)|GO:0008601(protein phosphatase type 2A regulator activity)|GO:0016787(hydrolase activity)|GO:0019903(protein phosphatase binding)|GO:0051721(protein phosphatase 2A binding)|GO:0051722(protein C-terminal methylesterase activity)	Homo sapiens protein phosphatase methylesterase 1 (PPME1), mRNA [NM_016147]	chr11:73965000-73965059	hs|11q13.4
A_24_P555170	2.00011	up	2.53459	up	2.16546	up	2.23339	A_24_P555170	GTCTAGAAGATACTAAGGAGAACAGTTCGGTGAGGAAAGAAACCAAGCTATTTTCTCTTT	NM_001243531	NM_001243531	NM_001243531		100505679	LOC100505679	uncharacterized LOC100505679		THC2525522		Homo sapiens uncharacterized LOC100505679 (LOC100505679), mRNA [NM_001243531]	chr15:84850807-84850866	hs|15q25.2
A_23_P131089	2.79019	up	2.49668	up	2.20942	up	2.49876	A_23_P131089	GACAATGGAGAGAACCCCCAGGTTCAGTAAGCTGCCTCGTCTGGCTCACTACACCTAGCT	NM_198471	NM_198471	NM_198471	Hs.322473	256949	KANK3	KN motif and ankyrin repeat domains 3	ENST00000330915	THC2473199		Homo sapiens KN motif and ankyrin repeat domains 3 (KANK3), mRNA [NM_198471]	chr19:8387752-8387693	hs|19p13.2
A_23_P344281	2.07875	up	2.4721	up	2.14475	up	2.23187	A_23_P344281	GCACTGGTCACTCCTATGTGCTAAGACAAGGCAGACATCTGTGTGTTCTCTTAAGTCTTT	NM_001010879	NM_001010879	NM_001010879	Hs.454830	284307	ZIK1	zinc finger protein interacting with K protein 1 homolog (mouse)	ENST00000307468	THC2473743	GO:0003677(DNA binding)|GO:0005622(intracellular)|GO:0005634(nucleus)|GO:0006355(regulation of transcription, DNA-dependent)|GO:0008270(zinc ion binding)|GO:0046872(metal ion binding)	Homo sapiens zinc finger protein interacting with K protein 1 homolog (mouse) (ZIK1), mRNA [NM_001010879]	chr19:58102876-58102935	hs|19q13.43
A_24_P131522	2.25836	up	2.75688	up	2.46693	up	2.49406	A_24_P131522	CTAACTTTCTTCTTTCTGTGATAATTCAGAAGATAGTTATGGATCTTCAATGCCTCTGAG	NM_032208	NM_032208	NM_032208	Hs.165859	84168	ANTXR1	anthrax toxin receptor 1	ENST00000303714	THC2468909	GO:0004872(receptor activity)|GO:0004888(transmembrane receptor activity)|GO:0005515(protein binding)|GO:0005518(collagen binding)|GO:0005886(plasma membrane)|GO:0016021(integral to membrane)|GO:0031258(lamellipodium membrane)|GO:0031527(filopodium membrane)|GO:0031532(actin cytoskeleton reorganization)|GO:0034446(substrate adhesion-dependent cell spreading)|GO:0042995(cell projection)|GO:0046872…	Homo sapiens anthrax toxin receptor 1 (ANTXR1), transcript variant 1, mRNA [NM_032208]	chr2:69476125-69476184	hs|2p13.3
A_24_P400457	2.24489	up	2.2383	up	2.24411	up	2.24243	A_24_P400457	CATTTTTATCCCATTCATATATTGGGGTTTTGAATTATTTTTATTTGTACAAAAGGATTT	NM_001031672	NM_001031672	NM_001031672	Hs.591426	606495	CYB5RL	cytochrome b5 reductase-like	ENST00000528287	THC2500406	GO:0004128(cytochrome-b5 reductase activity)|GO:0016491(oxidoreductase activity)	Homo sapiens cytochrome b5 reductase-like (CYB5RL), mRNA [NM_001031672]	chr1:54638979-54638920	hs|1p32.3
A_33_P3293925	3.52524	up	2.93787	up	2.98489	up	3.14933	A_33_P3293925	ACCTGTGCTACCCAATTCTGGTTCCTTCACTCCCATTCAAAAATGGACCCCAGAAAAGCC	NM_176819	NM_176819	NM_176819	Hs.98321	79742	CXorf36	chromosome X open reading frame 36	ENST00000398000	THC2475707	GO:0005576(extracellular region)	Homo sapiens chromosome X open reading frame 36 (CXorf36), transcript variant 1, mRNA [NM_176819]	chrX:45008855-45008796	hs|Xp11.3
A_24_P115651	5.475	up	7.8774	up	7.39864	up	6.91701	A_24_P115651	ACAGCTGGTATAGAGAAGGTACTCAAAAAATCCTTAATGAATAAAGTAATGGATCGTACC	NM_145010	NM_145010	NM_145010	Hs.534486	219670	ENKUR	enkurin, TRPC channel interacting protein	ENST00000331161	NP841402	GO:0005516(calmodulin binding)|GO:0005929(cilium)|GO:0017124(SH3 domain binding)|GO:0019861(flagellum)	Homo sapiens enkurin, TRPC channel interacting protein (ENKUR), mRNA [NM_145010]	chr10:25270977-25270918	hs|10p12.1
A_33_P3400253	2.64208	up	3.00472	up	3.44198	up	3.02959	A_33_P3400253	CCGTGTAACAATTTGAGACTCTGTAAATATCCTATTCTCCAATTAACTTTCACCCAATCA	ENST00000327739		AK126134	Hs.134229	142827	C10orf129	chromosome 10 open reading frame 129	ENST00000327739	THC2484881	GO:0000166(nucleotide binding)|GO:0005524(ATP binding)|GO:0005525(GTP binding)|GO:0005739(mitochondrion)|GO:0006629(lipid metabolic process)|GO:0006631(fatty acid metabolic process)|GO:0016874(ligase activity)|GO:0046872(metal ion binding)|GO:0047760(butyrate-CoA ligase activity)	chromosome 10 open reading frame 129 [Source:HGNC Symbol;Acc:31665] [ENST00000327739]	chr10:96985927-96985986	hs|10q23.33
A_33_P3304172	2.28825	up	2.36223	up	2.05716	up	2.23588	A_33_P3304172	TGGGAGAGGGCGTCACCCGGTCAGAGACTCCAAATAAACCGGTTCTTGTCAAGGCACAGA	ENST00000421673		AK092533	Hs.528432	4588	MUC6	mucin 6, oligomeric mucus/gel-forming	ENST00000421673		GO:0005201(extracellular matrix structural constituent)|GO:0005576(extracellular region)|GO:0030277(maintenance of gastrointestinal epithelium)	mucin 6, oligomeric mucus/gel-forming [Source:HGNC Symbol;Acc:7517] [ENST00000421673]	chr11:1012878-1012821	hs|11p15.5
A_23_P414713	2.52621	up	2.19531	up	2.14391	up	2.28848	A_23_P414713	GAAATGGAATAGAGAACAGTTATATCACAGTTGAGAGTTTAATCAAAATGACCGGATCAG	NM_032423	NM_032423	NM_032423	Hs.662043	84436	ZNF528	zinc finger protein 528	ENST00000360465	THC2475449	GO:0003677(DNA binding)|GO:0005622(intracellular)|GO:0005634(nucleus)|GO:0006355(regulation of transcription, DNA-dependent)|GO:0008270(zinc ion binding)|GO:0046872(metal ion binding)	Homo sapiens zinc finger protein 528 (ZNF528), mRNA [NM_032423]	chr19:52921177-52921236	hs|19q13.41
A_33_P3348318	3.0449	up	4.01975	up	3.38964	up	3.48476	A_33_P3348318	CACACCTGTGTTTTCTATGAGTTCTCCAATATCAAGGAGATTTAACAGTTTGTTTGGTAA	NM_001098518	NM_001098518	NM_001098518	Hs.362806	221395	GPR116	G protein-coupled receptor 116	ENST00000450911	THC2559927	GO:0004871(signal transducer activity)|GO:0004872(receptor activity)|GO:0004930(G-protein coupled receptor activity)|GO:0005886(plasma membrane)|GO:0007186(G-protein coupled receptor protein signaling pathway)|GO:0007218(neuropeptide signaling pathway)|GO:0016021(integral to membrane)	Homo sapiens G protein-coupled receptor 116 (GPR116), transcript variant 2, mRNA [NM_001098518]	chr6:46823775-46823716	hs|6p12.3
A_32_P516067	2.20958	up	2.24156	up	2.36549	up	2.27221	A_32_P516067	AAAGAGATGACAGTGAGTTTGTGAGAACAGGTTTGTGTTTCATAAAATGAATTGTGTGAG	NM_153244	NM_153244	NM_153244	Hs.567777	221060	C10orf111	chromosome 10 open reading frame 111	ENST00000378207	THC2483946	GO:0016020(membrane)|GO:0016021(integral to membrane)	Homo sapiens chromosome 10 open reading frame 111 (C10orf111), mRNA [NM_153244]	chr10:15137875-15137816	hs|10p13
A_23_P78526	3.46659	up	3.18975	up	3.56191	up	3.40608	A_23_P78526	TGACAACAACATCTATGAAGTGATGCCCTCTCCAGTCCTCCTGGTGTCCCCCATCAGTGA	NM_020219	NM_020219	NM_020219	Hs.416925	56971	CEACAM19	carcinoembryonic antigen-related cell adhesion molecule 19	ENST00000480278	THC2475062	GO:0016020(membrane)|GO:0016021(integral to membrane)	Homo sapiens carcinoembryonic antigen-related cell adhesion molecule 19 (CEACAM19), transcript variant 2, mRNA [NM_020219]	chr19:45184500-45184559	hs|19q13.31
A_33_P3269924	2.78527	up	2.77653	up	2.62607	up	2.72929	A_33_P3269924	AGAGGGGAGAGTGTCATTGTGTGCCTTTTGACACATACATTAAGACCAAAAAGGAAAAAA	ENST00000535831		AK090537	Hs.524815	9026	HIP1R	huntingtin interacting protein 1 related	ENST00000535831	THC2616922	GO:0003779(actin binding)|GO:0005515(protein binding)|GO:0005737(cytoplasm)|GO:0005856(cytoskeleton)|GO:0005905(coated pit)|GO:0006898(receptor-mediated endocytosis)|GO:0016020(membrane)|GO:0030136(clathrin-coated vesicle)|GO:0030665(clathrin coated vesicle membrane)|GO:0031410(cytoplasmic vesicle)|GO:0035091(phosphatidylinositol binding)|GO:0048471(perinuclear region of cytoplasm)	huntingtin interacting protein 1 related [Source:HGNC Symbol;Acc:18415] [ENST00000535831]	chr12:123319405-123319464	hs|12q24.31
A_23_P13094	2.37419	up	3.16764	up	2.6469	up	2.72958	A_23_P13094	ATGTATTATGAGCCAAAATGGTTAATTTTTCCTGCATGTTCTGTGACTGAAGAAGATGAG	NM_002425	NM_002425	NM_002425	Hs.2258	4319	MMP10	matrix metallopeptidase 10 (stromelysin 2)	ENST00000279441	THC2471519	GO:0004222(metalloendopeptidase activity)|GO:0005509(calcium ion binding)|GO:0005576(extracellular region)|GO:0005578(proteinaceous extracellular matrix)|GO:0005615(extracellular space)|GO:0006508(proteolysis)|GO:0008152(metabolic process)|GO:0008233(peptidase activity)|GO:0008270(zinc ion binding)|GO:0030574(collagen catabolic process)	Homo sapiens matrix metallopeptidase 10 (stromelysin 2) (MMP10), mRNA [NM_002425]	chr11:102641464-102641405	hs|11q22.2
A_33_P3417985	3.01098	up	3.30996	up	3.26403	up	3.19499	A_33_P3417985	GTGAAGAATGCATTCATGAAGGTTGTTGAGAAGGCAAAATATTCTCTAGATTCAGTCTTT	NM_001005489	NM_001005489	NM_001005489	Hs.554517	219965	OR5B17	olfactory receptor, family 5, subfamily B, member 17	ENST00000357377	NP1461752	GO:0004871(signal transducer activity)|GO:0004872(receptor activity)|GO:0004930(G-protein coupled receptor activity)|GO:0004984(olfactory receptor activity)|GO:0005886(plasma membrane)|GO:0016021(integral to membrane)|GO:0050896(response to stimulus)	Homo sapiens olfactory receptor, family 5, subfamily B, member 17 (OR5B17), mRNA [NM_001005489]	chr11:58125660-58125601	hs|11q12.1
A_33_P3392052	4.16339	up	6.28378	up	4.79048	up	5.07922	A_33_P3392052	TTTGCTTTTAGAAAGTTAGAATAAATATGGCGCTTTGGGATCACATAGTTGATGGAGAGG	NM_206966	NM_206966	NM_206966	Hs.660038	389336	C5orf46	chromosome 5 open reading frame 46	ENST00000318315	THC2486426	GO:0005576(extracellular region)	Homo sapiens chromosome 5 open reading frame 46 (C5orf46), mRNA [NM_206966]	chr5:147272331-147272272	hs|5q32
A_23_P63725	2.22404	up	2.61371	up	3.59362	up	2.81045	A_23_P63725	GCTGTGAAGAGGGTCATCTTTTAATGATTAATGGAGACACCTTGCAAGTGACTGTACTTA	NM_025145	NM_025145	NM_025145	Hs.288927	80217	WDR96	WD repeat domain 96	ENST00000369719	NP287295		Homo sapiens WD repeat domain 96 (WDR96), mRNA [NM_025145]	chr10:105967509-105967450	hs|10q25.1
A_24_P105733	2.51041	up	2.42169	up	2.24229	up	2.39146	A_24_P105733	GACCTTGATGATGCTTTCAAAGATGATCGATTTCCAGAGTATGGCAAAGTGGAGTTTGTA	NM_022648	NM_022648	NM_022648	Hs.471381	7145	TNS1	tensin 1	ENST00000479185	THC2633058	GO:0003779(actin binding)|GO:0005515(protein binding)|GO:0005737(cytoplasm)|GO:0005856(cytoskeleton)|GO:0005925(focal adhesion)|GO:0007044(cell-substrate junction assembly)|GO:0010761(fibroblast migration)|GO:0030055(cell-substrate junction)	Homo sapiens tensin 1 (TNS1), mRNA [NM_022648]	chr2:218749779-218747097	hs|2q35
A_23_P64173	2.51429	up	2.63789	up	2.30991	up	2.48736	A_23_P64173	ACCAGGAAGAGATGGAGAAAGTAAAACGTGAAAATGCTACAGTTATGGATAAGACCCGAG	NM_001017534	NM_001017534	NM_001017534	Hs.348365	114769	CARD16	caspase recruitment domain family, member 16	ENST00000525374	THC2625119	GO:0004869(cysteine-type endopeptidase inhibitor activity)|GO:0005622(intracellular)|GO:0030414(peptidase inhibitor activity)|GO:0042981(regulation of apoptosis)	Homo sapiens caspase recruitment domain family, member 16 (CARD16), transcript variant 1, mRNA [NM_001017534]	chr11:104915286-104915227	hs|11q22.3
A_33_P3421923	2.7104	up	2.78007	up	2.70771	up	2.73273	A_33_P3421923	TCTAACTCTCCTGTGCTAATCTCAGAGGGGTCACCCTCAATATATCTGGATTATCCGTGT	NM_021189	NM_021189	NM_021189	Hs.365689	57863	CADM3	cell adhesion molecule 3	ENST00000368125	THC2467014	GO:0005886(plasma membrane)|GO:0005911(cell-cell junction)|GO:0007155(cell adhesion)|GO:0007156(homophilic cell adhesion)|GO:0007157(heterophilic cell-cell adhesion)|GO:0016021(integral to membrane)|GO:0034329(cell junction assembly)|GO:0034332(adherens junction organization)|GO:0042803(protein homodimerization activity)|GO:0045216(cell-cell junction organization)	Homo sapiens cell adhesion molecule 3 (CADM3), transcript variant 1, mRNA [NM_021189]	chr1:159172872-159172931	hs|1q23.2
A_24_P29733	2.70196	up	2.80235	up	2.63653	up	2.71361	A_24_P29733	TGTGTATATGACAGCCAGTATAATCAATACCCTAGGTTATGCGTCTATATGATACTCATC	NM_012395	NM_012395	NM_012395	Hs.258576	5218	CDK14	cyclin-dependent kinase 14	ENST00000265741	THC2626613	GO:0000086(G2/M transition of mitotic cell cycle)|GO:0000166(nucleotide binding)|GO:0000308(cytoplasmic cyclin-dependent protein kinase holoenzyme complex)|GO:0004693(cyclin-dependent protein kinase activity)|GO:0005515(protein binding)|GO:0005524(ATP binding)|GO:0005634(nucleus)|GO:0005737(cytoplasm)|GO:0005886(plasma membrane)|GO:0007049(cell cycle)|GO:0016055(Wnt receptor signaling pathway)|GO…	Homo sapiens cyclin-dependent kinase 14 (CDK14), mRNA [NM_012395]	chr7:90839264-90839323	hs|7q21.13
A_24_P62530	3.35619	up	4.10231	up	3.56587	up	3.67479	A_24_P62530	GGCTGAACTACAAGTGTAGGCCACCATTATAATTTATAAATACAGCATACTTCAAAACTG	NM_021205	NM_021205	NM_021205	Hs.647774	58480	RHOU	ras homolog gene family, member U	ENST00000366691	THC2602064	GO:0000082(G1/S transition of mitotic cell cycle)|GO:0000139(Golgi membrane)|GO:0000166(nucleotide binding)|GO:0002102(podosome)|GO:0003924(GTPase activity)|GO:0005515(protein binding)|GO:0005525(GTP binding)|GO:0005622(intracellular)|GO:0005794(Golgi apparatus)|GO:0005829(cytosol)|GO:0005886(plasma membrane)|GO:0005925(focal adhesion)|GO:0007010(cytoskeleton organization)|GO:0007264(small GTPase…	Homo sapiens ras homolog gene family, member U (RHOU), transcript variant 1, mRNA [NM_021205]	chr1:228882099-228882158	hs|1q42.13
A_23_P125495	2.81337	up	2.62363	up	2.24817	up	2.56172	A_23_P125495	ATGGATTTCCTGGAAGACGTGGATTTTCCTGGAAGATCTGGATTTGGTGGAAGACCAGTA	NM_004065	NM_004065	NM_004065	Hs.446675	1038	CDR1	cerebellar degeneration-related protein 1, 34kDa	ENST00000370532	THC2594361		Homo sapiens cerebellar degeneration-related protein 1, 34kDa (CDR1), mRNA [NM_004065]	chrX:139865617-139865558	hs|Xq27.1
A_33_P3259393	2.08481	up	2.3035	up	2.20395	up	2.19742	A_33_P3259393	TCGGTTCCAAAGAATCTGTTTTGTTGTCATTTGTTTCTCCTGTTTCCCTGTGTGGGGAGG	NM_178232	NM_178232	NM_178232	Hs.447530	145864	HAPLN3	hyaluronan and proteoglycan link protein 3	ENST00000359595	NP414353	GO:0005488(binding)|GO:0005540(hyaluronic acid binding)|GO:0005576(extracellular region)|GO:0005578(proteinaceous extracellular matrix)|GO:0007155(cell adhesion)	Homo sapiens hyaluronan and proteoglycan link protein 3 (HAPLN3), mRNA [NM_178232]	chr15:89420640-89420581	hs|15q26.1
A_33_P3323238	4.15952	up	6.04628	up	4.71367	up	4.97316	A_33_P3323238	CACCTAGGTGTCTATGTTCTATCACATCTACAAACATGTCACTTCCTAATTAACAAAATG	NM_014410	NM_014410	NM_014410	Hs.274959	27098	CLUL1	clusterin-like 1 (retinal)	ENST00000400606	THC2475947	GO:0005576(extracellular region)|GO:0008219(cell death)	Homo sapiens clusterin-like 1 (retinal) (CLUL1), transcript variant 1, mRNA [NM_014410]	chr18:650179-650238	hs|18p11.32
A_23_P129458	2.18336	up	2.44737	up	2.34186	up	2.3242	A_23_P129458	CAGAAAGGATAGTATGGGAACATTACAAGGGGGATACATTACTGTGGAAAGTTCTGCTAG	NM_145168	NM_145168	NM_145168	Hs.87779	93517	SDR42E1	short chain dehydrogenase/reductase family 42E, member 1	ENST00000328945	THC2601972	GO:0000166(nucleotide binding)|GO:0003854(3-beta-hydroxy-delta5-steroid dehydrogenase activity)|GO:0006694(steroid biosynthetic process)|GO:0016020(membrane)|GO:0016021(integral to membrane)|GO:0016491(oxidoreductase activity)|GO:0016616(oxidoreductase activity, acting on the CH-OH group of donors, NAD or NADP as acceptor)	Homo sapiens short chain dehydrogenase/reductase family 42E, member 1 (SDR42E1), mRNA [NM_145168]	chr16:82031603-82031544	hs|16q23.3
A_33_P3382031	4.797	up	5.92708	up	4.51486	up	5.07965	A_33_P3382031	GAGCAATATACCACTTAGAAGCTACAGAACTTAAAAATGGCTACTTATACTCCATAGAAG	NM_001098844	NM_001098844	NM_001098844	Hs.564139	653567	TMEM236	transmembrane protein 236	ENST00000480516		GO:0016020(membrane)|GO:0016021(integral to membrane)	Homo sapiens transmembrane protein 236 (TMEM236), mRNA [NM_001098844]	chr10:17842707-17842766	hs|10p12.33
A_33_P3299639	2.65177	up	3.14945	up	3.47286	up	3.09136	A_33_P3299639	TTATCTACAGCCTGAGAAACAAAGACCTGAAACAGGGCCTGAGGAAGCTTATGAGCAAGA	NM_001004454	NM_001004454	NM_001004454	Hs.632695	138881	OR1L8	olfactory receptor, family 1, subfamily L, member 8	ENST00000304865	THC2612206	GO:0004871(signal transducer activity)|GO:0004872(receptor activity)|GO:0004930(G-protein coupled receptor activity)|GO:0004984(olfactory receptor activity)|GO:0005886(plasma membrane)|GO:0016021(integral to membrane)|GO:0050896(response to stimulus)	Homo sapiens olfactory receptor, family 1, subfamily L, member 8 (OR1L8), mRNA [NM_001004454]	chr9:125329894-125329835	hs|9q33.2
A_24_P272313	2.36028	up	2.20182	up	2.19722	up	2.25311	A_24_P272313	ATCCTGGATGGAACTTGCCAGAAAGAAATCTCAAGCTTGGAGTGACATGCCCCAGATTAT	NM_207362	NM_207362	NM_207362	Hs.469398	343990	C2orf55	chromosome 2 open reading frame 55	ENST00000397899	THC2464951		Homo sapiens chromosome 2 open reading frame 55 (C2orf55), mRNA [NM_207362]	chr2:99411061-99411002	hs|2q11.2
A_23_P345674	2.02601	up	2.25115	up	2.07055	up	2.1159	A_23_P345674	TTTTCAGAGTTAGCAAATAACAGTAACTACTGCTTTGAATGCCAAAGTTTCTTAGAGTGG	NM_021216	NM_021216	NM_021216	Hs.301431	58491	ZNF71	zinc finger protein 71	ENST00000328070	THC2470879	GO:0003677(DNA binding)|GO:0003700(sequence-specific DNA binding transcription factor activity)|GO:0005622(intracellular)|GO:0005634(nucleus)|GO:0006355(regulation of transcription, DNA-dependent)|GO:0008270(zinc ion binding)|GO:0046872(metal ion binding)	Homo sapiens zinc finger protein 71 (ZNF71), mRNA [NM_021216]	chr19:57134699-57134758	hs|19q13.43
A_23_P321511	2.155	up	2.33702	up	2.15456	up	2.21553	A_23_P321511	TCGGACCAATCAGAGGGTGATTCTCCTCATTCCAAAGTCTGTCAATGTACCTTCTAACCA	NM_178450	NM_178450	NM_178450	Hs.132441	115123	41336	membrane-associated ring finger (C3HC4) 3	ENST00000506088	THC2464429	GO:0005764(lysosome)|GO:0005768(endosome)|GO:0006897(endocytosis)|GO:0008270(zinc ion binding)|GO:0016020(membrane)|GO:0016021(integral to membrane)|GO:0016874(ligase activity)|GO:0030659(cytoplasmic vesicle membrane)|GO:0031410(cytoplasmic vesicle)|GO:0031901(early endosome membrane)|GO:0046872(metal ion binding)	Homo sapiens membrane-associated ring finger (C3HC4) 3 (MARCH3), mRNA [NM_178450]	chr5:126206442-126206383	hs|5q23.2
A_24_P230948	2.22848	up	2.29579	up	2.07739	up	2.20055	A_24_P230948	TCCCTTTGAACATTCTCCCATTCGATTTTGTACTCAAAACGGAGACTACATCATACTGGA	NM_016831	NM_016831	NM_016831	Hs.162200	8863	PER3	period homolog 3 (Drosophila)	ENST00000377541	THC2754875	GO:0000122(negative regulation of transcription from RNA polymerase II promoter)|GO:0004871(signal transducer activity)|GO:0005634(nucleus)|GO:0005737(cytoplasm)|GO:0006355(regulation of transcription, DNA-dependent)|GO:0007623(circadian rhythm)	Homo sapiens period homolog 3 (Drosophila) (PER3), mRNA [NM_016831]	chr1:7863774-7863833	hs|1p36.23
A_32_P184394	2.43505	up	3.91978	up	3.31748	up	3.2241	A_32_P184394	AGTTGCTTATGGCATACAAGGCTAAAATTAATTCAGCTATTTAATCTTAATAATTATTAT	NM_012252	NM_012252	NM_012252	Hs.125962	22797	TFEC	transcription factor EC	ENST00000320239	THC2602661	GO:0003677(DNA binding)|GO:0003700(sequence-specific DNA binding transcription factor activity)|GO:0003713(transcription coactivator activity)|GO:0003714(transcription corepressor activity)|GO:0005634(nucleus)|GO:0006355(regulation of transcription, DNA-dependent)|GO:0034605(cellular response to heat)	Homo sapiens transcription factor EC (TFEC), transcript variant 1, mRNA [NM_012252]	chr7:115575556-115575497	hs|7q31.2
A_23_P367586	2.97037	up	2.68697	up	2.1684	up	2.60858	A_23_P367586	TATCCTCTGAGTAATCAGAAGCTCACAACCTGGTTTGAATCCCTCATTGCTTTCCCATTT	NM_173589	NM_173589	NM_173589	Hs.720080	144132	DNHD1	dynein heavy chain domain 1	ENST00000472080	THC2485313	GO:0003777(microtubule motor activity)|GO:0007018(microtubule-based movement)|GO:0030286(dynein complex)	Homo sapiens dynein heavy chain domain 1 (DNHD1), transcript variant 2, mRNA [NM_173589]	chr11:6541379-6541438	hs|11p15.4
A_23_P403588	2.22393	up	2.05277	up	2.04377	up	2.10683	A_23_P403588	CCCTCACACTAGAGTGTTTGGTCATCTCTTATAATGTAAGGGAAGGTACTTTAAAATTCT	NM_017944	NM_017944	NM_017944	Hs.577256	55031	USP47	ubiquitin specific peptidase 47	ENST00000305481	THC2532830	GO:0004221(ubiquitin thiolesterase activity)|GO:0004843(ubiquitin-specific protease activity)|GO:0005515(protein binding)|GO:0005737(cytoplasm)|GO:0006284(base-excision repair)|GO:0006508(proteolysis)|GO:0006511(ubiquitin-dependent protein catabolic process)|GO:0006974(response to DNA damage stimulus)|GO:0008233(peptidase activity)|GO:0008234(cysteine-type peptidase activity)|GO:0010972(negative …	Homo sapiens ubiquitin specific peptidase 47 (USP47), mRNA [NM_017944]	chr11:11980395-11980454	hs|11p15.3
A_33_P3535523	2.68608	up	2.71808	up	2.9734	up	2.79252	A_33_P3535523	ATCCTCTAGAGAGTTTATACTTTGACCTCGTGACAATTAACACCAGAGGCCAAGAAAAAA	BC015720		BC015720	Hs.555244	286068	LOC286068	uncharacterized LOC286068		THC2601429		Homo sapiens, clone IMAGE:3909165, mRNA. [BC015720]	chr8:49340900-49340841	hs|8q11.21
A_23_P103601	2.19131	up	3.39355	up	2.31986	up	2.6349	A_23_P103601	GGGGTTTCCCTTTGGGCCTCAGTGTTACAAATTACTAGTGCTATTTTCATTATTATTGTA	NM_020379	NM_020379	NM_020379	Hs.197043	57134	MAN1C1	mannosidase, alpha, class 1C, member 1	ENST00000263979	NP1210903	GO:0000139(Golgi membrane)|GO:0004571(mannosyl-oligosaccharide 1,2-alpha-mannosidase activity)|GO:0005509(calcium ion binding)|GO:0005794(Golgi apparatus)|GO:0006487(protein N-linked glycosylation)|GO:0008152(metabolic process)|GO:0016020(membrane)|GO:0016021(integral to membrane)|GO:0016798(hydrolase activity, acting on glycosyl bonds)|GO:0018279(protein N-linked glycosylation via asparagine)|GO…	Homo sapiens mannosidase, alpha, class 1C, member 1 (MAN1C1), mRNA [NM_020379]	chr1:26110835-26110894	hs|1p36.11
A_33_P3382835	2.47917	up	2.45114	up	2.14664	up	2.35898	A_33_P3382835	TACGAGTTTATTGGTGGTCCCTGGGAGCTCAGATGTAAAAGACAAAGTTAGCTCGGATCT	NM_025081	NM_025081	NM_025081	Hs.288348	57523	NYNRIN	NYN domain and retroviral integrase containing	ENST00000382554	THC2602146	GO:0003674(molecular_function)|GO:0003676(nucleic acid binding)|GO:0005575(cellular_component)|GO:0008150(biological_process)|GO:0015074(DNA integration)|GO:0016020(membrane)|GO:0016021(integral to membrane)	Homo sapiens NYN domain and retroviral integrase containing (NYNRIN), mRNA [NM_025081]	chr14:24878368-24878427	hs|14q12
A_33_P3531373	2.70252	up	3.52765	up	3.11795	up	3.11604	A_33_P3531373	CTTTGAAAAACTATGTATCCCCTTGCACATTTTCAAGCAGACACCTAAGATTTTTCATCA	BC040593		BC040593	Hs.649292	340340	LOC340340	uncharacterized LOC340340		THC2627984		Homo sapiens hypothetical protein LOC340340, mRNA (cDNA clone IMAGE:5269834). [BC040593]	chr7:106423149-106423208	hs|7q22.3
A_33_P3396120	2.55646	up	2.75218	up	2.25767	up	2.5221	A_33_P3396120	TATGCAACAAATGTGGGAAATCTTTTAGGGGTAGCTCAGATCTTATTAAACACCATCGTA	NM_032530	NM_032530	NM_032530	Hs.658402	84622	ZNF594	zinc finger protein 594	ENST00000389222	THC2476831	GO:0003677(DNA binding)|GO:0005622(intracellular)|GO:0005634(nucleus)|GO:0006355(regulation of transcription, DNA-dependent)|GO:0008270(zinc ion binding)|GO:0046872(metal ion binding)	Homo sapiens zinc finger protein 594 (ZNF594), mRNA [NM_032530]	chr17:5085678-5085619	hs|17p13.2
A_33_P3398392	4.82396	up	4.93594	up	3.8382	up	4.5327	A_33_P3398392	CTGTTTGGTTGCTCATGGCAACAAGATCCAAATAACTTGGACATGTGTTTGTATAAAAAA	ENST00000370674				2273	FHL1	four and a half LIM domains 1	ENST00000370674	THC2507499	GO:0003674(molecular_function)|GO:0005515(protein binding)|GO:0005634(nucleus)|GO:0005737(cytoplasm)|GO:0005829(cytosol)|GO:0005886(plasma membrane)|GO:0007275(multicellular organismal development)|GO:0007517(muscle organ development)|GO:0008270(zinc ion binding)|GO:0009887(organ morphogenesis)|GO:0010972(negative regulation of G2/M transition of mitotic cell cycle)|GO:0030154(cell differentiatio…	four and a half LIM domains 1 [Source:HGNC Symbol;Acc:3702] [ENST00000370674]	chrX:135286980-135287039	hs|Xq26.3
A_23_P212119	23.5145	up	23.1641	up	21.9284	up	22.869	A_23_P212119	GAAGTACCAGCACAATTTGAGCATTCCCATTAACAAAGGTGTTCACAGTTGAGAAACTCT	NM_054110	NM_054110	NM_054110	Hs.411308	117248	GALNTL2	UDP-N-acetyl-alpha-D-galactosamine:polypeptide N-acetylgalactosaminyltransferase-like 2	ENST00000543679	THC2467621	GO:0000139(Golgi membrane)|GO:0004653(polypeptide N-acetylgalactosaminyltransferase activity)|GO:0005529(sugar binding)|GO:0005794(Golgi apparatus)|GO:0016020(membrane)|GO:0016021(integral to membrane)|GO:0016757(transferase activity, transferring glycosyl groups)|GO:0030133(transport vesicle)	Homo sapiens UDP-N-acetyl-alpha-D-galactosamine:polypeptide N-acetylgalactosaminyltransferase-like 2 (GALNTL2), mRNA [NM_054110]	chr3:16269804-16269863	hs|3p25.1
A_23_P111311	2.39845	up	2.5589	up	2.17891	up	2.37875	A_23_P111311	CACAGGAGGAGTTACAGAAACAAGAGAGAGAATCTGCAAAGTCAGAACTTACAGAATCTT	NM_144497	NM_144497	NM_144497	Hs.371240	9590	AKAP12	A kinase (PRKA) anchor protein 12	ENST00000253332	THC2599416	GO:0005737(cytoplasm)|GO:0005856(cytoskeleton)|GO:0005886(plasma membrane)|GO:0005938(cell cortex)|GO:0006605(protein targeting)|GO:0007165(signal transduction)|GO:0007186(G-protein coupled receptor protein signaling pathway)|GO:0008179(adenylate cyclase binding)|GO:0010739(positive regulation of protein kinase A signaling cascade)|GO:0030819(positive regulation of cAMP biosynthetic process)|GO:0…	Homo sapiens A kinase (PRKA) anchor protein 12 (AKAP12), transcript variant 2, mRNA [NM_144497]	chr6:151674814-151674873	hs|6q25.1
A_23_P159937	2.43607	up	2.7722	up	2.4586	up	2.55562	A_23_P159937	AGTGTGAATTTATAGATCTAACTTTCATAGGCAAAACAAAAGCTTCGAGCTGTTGCGTGT	NM_005629	NM_005629	NM_005629	Hs.540696	6535	SLC6A8	solute carrier family 6 (neurotransmitter transporter, creatine), member 8	ENST00000253122	THC2469137	GO:0005308(creatine transporter activity)|GO:0005309(creatine:sodium symporter activity)|GO:0005328(neurotransmitter:sodium symporter activity)|GO:0005886(plasma membrane)|GO:0005887(integral to plasma membrane)|GO:0006600(creatine metabolic process)|GO:0006810(transport)|GO:0006811(ion transport)|GO:0006814(sodium ion transport)|GO:0006836(neurotransmitter transport)|GO:0006936(muscle contractio…	Homo sapiens solute carrier family 6 (neurotransmitter transporter, creatine), member 8 (SLC6A8), transcript variant 1, mRNA [NM_005629]	chrX:152961514-152961573	hs|Xq28
A_33_P3362178	3.38037	up	2.3929	up	2.23468	up	2.66932	A_33_P3362178	ATTTCGAAACTGGACAGTGACATCCCAGAGATATTCAAATCTTCCAGCTATCCCCAGTAG	NM_001243007	NM_001243007	NM_001243007	Hs.675293	283571	PROX2	prospero homeobox 2	ENST00000445876	NP1459790	GO:0003677(DNA binding)|GO:0005634(nucleus)|GO:0006355(regulation of transcription, DNA-dependent)|GO:0007275(multicellular organismal development)	Homo sapiens prospero homeobox 2 (PROX2), transcript variant 1, mRNA [NM_001243007]	chr14:75321894-75321835	hs|14q24.3
A_23_P312505	3.81512	up	6.45389	up	4.5419	up	4.93697	A_23_P312505	GTTTGACCCAATATGAATCTGGTTCCATGGATAAAGCTGCCAATTTCAGCTTTAGAAATA	NM_000372	NM_000372	NM_000372	Hs.503555	7299	TYR	tyrosinase (oculocutaneous albinism IA)	ENST00000526139	NP509290	GO:0004497(monooxygenase activity)|GO:0004503(monophenol monooxygenase activity)|GO:0005507(copper ion binding)|GO:0005515(protein binding)|GO:0005737(cytoplasm)|GO:0005764(lysosome)|GO:0005798(Golgi-associated vesicle)|GO:0006583(melanin biosynthetic process from tyrosine)|GO:0006726(eye pigment biosynthetic process)|GO:0007601(visual perception)|GO:0008283(cell proliferation)|GO:0016020(membran…	Homo sapiens tyrosinase (oculocutaneous albinism IA) (TYR), mRNA [NM_000372]	chr11:88924518-88924577	hs|11q14.3
A_33_P3241621	3.1055	up	3.5651	up	3.3283	up	3.33297	A_33_P3241621	ATCCTGTCTATGCTTTACAACTGGTCCTTCATCAAATTCTGCTTAAATGGCCCAATTTGA	AK131268		AK131268	Hs.673047	100129171	LOC100129171	uncharacterized LOC100129171		THC2485828		Homo sapiens cDNA FLJ16203 fis, clone CTONG2015633. [AK131268]	chr2:224854629-224854570	hs|2q36.1
A_33_P3369371	2.90377	up	2.1749	up	2.14266	up	2.40711	A_33_P3369371	GCTCTTTGAGAAAGGGGATGTCAATGGAGAGAAAGAGCAGAAATTCTACACTTTCCTAAA	NM_002084	NM_002084	NM_002084	Hs.730658	2878	GPX3	glutathione peroxidase 3 (plasma)	ENST00000388825	THC2587295	GO:0002238(response to molecule of fungal origin)|GO:0004602(glutathione peroxidase activity)|GO:0005576(extracellular region)|GO:0005615(extracellular space)|GO:0005625(soluble fraction)|GO:0006749(glutathione metabolic process)|GO:0006979(response to oxidative stress)|GO:0006982(response to lipid hydroperoxide)|GO:0007565(female pregnancy)|GO:0008134(transcription factor binding)|GO:0008430(sel…	Homo sapiens glutathione peroxidase 3 (plasma) (GPX3), mRNA [NM_002084]	chr5:150407032-150407091	hs|5q33.1
A_23_P208210	2.24721	up	2.87541	up	2.76273	up	2.62845	A_23_P208210	TATTCACTAGGATGAATGCTATCAATGTCAGAAAGGCTTCAACATGAATTCAGGCTCTGA	NM_014650	NM_014650	NM_014650	Hs.655934	9668	ZNF432	zinc finger protein 432	ENST00000221315	THC2473299	GO:0003677(DNA binding)|GO:0005622(intracellular)|GO:0005634(nucleus)|GO:0006355(regulation of transcription, DNA-dependent)|GO:0008270(zinc ion binding)|GO:0046872(metal ion binding)	Homo sapiens zinc finger protein 432 (ZNF432), mRNA [NM_014650]	chr19:52536848-52536789	hs|19q13.41
A_23_P122924	4.35995	up	4.51318	up	3.8119	up	4.22834	A_23_P122924	AAACATCATCAAAAAGGACATTCAGAACATGATCGTGGAGGAGTGTGGGTGCTCATAGAG	NM_002192	NM_002192	NM_002192	Hs.583348	3624	INHBA	inhibin, beta A	ENST00000442711	THC2641176	GO:0000082(G1/S transition of mitotic cell cycle)|GO:0001541(ovarian follicle development)|GO:0001942(hair follicle development)|GO:0002244(hemopoietic progenitor cell differentiation)|GO:0004871(signal transducer activity)|GO:0005125(cytokine activity)|GO:0005179(hormone activity)|GO:0005515(protein binding)|GO:0005576(extracellular region)|GO:0006357(regulation of transcription from RNA polymer…	Homo sapiens inhibin, beta A (INHBA), mRNA [NM_002192]	chr7:41729305-41729246	hs|7p14.1
A_33_P3238484	2.65432	up	2.27213	up	2.2465	up	2.39098	A_33_P3238484	TGCAGTTGCGACGGGCACGTCCTACTATGGCCTCTCTGGCATGACCAAGAACACCTTTGA	NM_014974	NM_014974	NM_014974	Hs.432397	22982	DIP2C	DIP2 disco-interacting protein 2 homolog C (Drosophila)	ENST00000381496	THC2513795	GO:0003824(catalytic activity)|GO:0005634(nucleus)|GO:0008134(transcription factor binding)	Homo sapiens DIP2 disco-interacting protein 2 homolog C (Drosophila) (DIP2C), mRNA [NM_014974]	chr10:412275-412216	hs|10p15.3
A_33_P3368750	11.2767	up	13.7201	up	11.029	up	12.0086	A_33_P3368750	CTCAGATGTTCTCCAACTTACACTAATGTCTGGTTTTCTTGAACTATGTGAGAGAAAAAA	NM_001104554	NM_001104554	NM_001104554	Hs.591096	54852	PAQR5	progestin and adipoQ receptor family member V	ENST00000340965	THC2718316	GO:0004872(receptor activity)|GO:0005496(steroid binding)|GO:0007275(multicellular organismal development)|GO:0016020(membrane)|GO:0016021(integral to membrane)|GO:0030154(cell differentiation)|GO:0048477(oogenesis)	Homo sapiens progestin and adipoQ receptor family member V (PAQR5), transcript variant 1, mRNA [NM_001104554]	chr15:69699895-69699954	hs|15q23
A_33_P3385750	3.6776	up	4.20084	up	3.77701	up	3.88515	A_33_P3385750	GTGGAGAAGGGTAATAAGTTTTCTGAATACCTTTGCATTGTCTTGTTCACATATATTGCT	NM_001013659	NM_001013659	NM_001013659	Hs.568010	390927	ZNF793	zinc finger protein 793	ENST00000322299	THC2477482	GO:0003677(DNA binding)|GO:0005622(intracellular)|GO:0005634(nucleus)|GO:0006355(regulation of transcription, DNA-dependent)|GO:0008270(zinc ion binding)|GO:0046872(metal ion binding)	Homo sapiens zinc finger protein 793 (ZNF793), mRNA [NM_001013659]	chr19:38034128-38034187	hs|19q13.12
A_33_P3233754	2.09583	up	2.24755	up	2.34062	up	2.228	A_33_P3233754	TGGATTGATAGAGAGTGGAAAACTGCAATAACACTGCAATAAATAGAATGTGCCCCTTTT	NM_001085384	NM_001085384	NM_001085384	Hs.646378	7710	ZNF154	zinc finger protein 154	ENST00000426889	THC2758984	GO:0003677(DNA binding)|GO:0003700(sequence-specific DNA binding transcription factor activity)|GO:0005622(intracellular)|GO:0005634(nucleus)|GO:0006355(regulation of transcription, DNA-dependent)|GO:0008270(zinc ion binding)|GO:0046872(metal ion binding)	Homo sapiens zinc finger protein 154 (ZNF154), mRNA [NM_001085384]	chr19:58211870-58211811	hs|19q13.43
A_23_P328836	2.86846	up	3.33763	up	2.89613	up	3.03407	A_23_P328836	GCCCTAAAAGTTCAACTTTTGTAGAGTTTATTGTTCAGAGAGGTTTAATCCTATGTGGTA	NM_032440	NM_032440	NM_032440	Hs.729136	84458	LCOR	ligand dependent nuclear receptor corepressor	ENST00000356016	THC2601484	GO:0000122(negative regulation of transcription from RNA polymerase II promoter)|GO:0003677(DNA binding)|GO:0003700(sequence-specific DNA binding transcription factor activity)|GO:0005634(nucleus)|GO:0008134(transcription factor binding)	Homo sapiens ligand dependent nuclear receptor corepressor (LCOR), transcript variant 1, mRNA [NM_032440]	chr10:98718006-98718065	hs|10q24.1
A_32_P40288	2.99036	up	4.40706	up	3.15815	up	3.51852	A_32_P40288	CAATCGGCTAACCTTGACATTTCTTTTTACCTTCATATGCCACTATCTCGGTAGTTCAAA	NM_052913	NM_052913	NM_052913	Hs.591341	114801	TMEM200A	transmembrane protein 200A	ENST00000392429	NP1213544	GO:0016020(membrane)|GO:0016021(integral to membrane)	Homo sapiens transmembrane protein 200A (TMEM200A), mRNA [NM_052913]	chr6:130763993-130764052	hs|6q23.1
A_33_P3390960	2.84349	up	3.62747	up	2.13158	up	2.86751	A_33_P3390960	CCATGGAAGACTTCCGAGAAGAAAATTTCAATGTCCATTAGCAAGTCCATATAAGTTTAA	AK095683		AK095683	Hs.207069	389362	PSMG4	proteasome (prosome, macropain) assembly chaperone 4	ENST00000454610	THC2477851		Homo sapiens cDNA FLJ38364 fis, clone FEBRA2000909. [AK095683]	chr6:3292027-3292086	hs|6p25.2
A_23_P30634	2.61992	up	2.51769	up	2.22005	up	2.45255	A_23_P30634	CCCTCTGTACCTCTCATAACTGGTCAACGACTGTAACAGGTTACATCAGGTGTTTTTCTA	NM_021813	NM_021813	NM_021813	Hs.269764	60468	BACH2	BTB and CNC homology 1, basic leucine zipper transcription factor 2	ENST00000257749	THC2649840	GO:0003700(sequence-specific DNA binding transcription factor activity)|GO:0005634(nucleus)|GO:0043565(sequence-specific DNA binding)|GO:0046983(protein dimerization activity)	Homo sapiens BTB and CNC homology 1, basic leucine zipper transcription factor 2 (BACH2), transcript variant 1, mRNA [NM_021813]	chr6:90636664-90636605	hs|6q15
A_33_P3314521	3.33356	up	4.25855	up	2.67458	up	3.42223	A_33_P3314521	CCTGACAAGAAAACTAAGGGAAGTCTCCAAAGAGAAATTGAGTTTAAGGGTTGTTCGAAC	ENST00000540952				646851	LOC646851	putative uncharacterized protein LOC388900	ENST00000540952	THC2509890		Uncharacterized protein [Source:UniProtKB/TrEMBL;Acc:F5H1G0] [ENST00000540952]	chr22:38987457-38987398	hs|22q13.1
A_23_P433798	3.44634	up	2.34338	up	2.34866	up	2.7128	A_23_P433798	CCACGTCCCAAACATTCTAGTTAGCTGGTAAAGCAATCAGAACAAGAAAATGATAAGAGT	NM_024825	NM_024825	NM_024825	Hs.448497	79883	PODNL1	podocan-like 1	ENST00000254320	THC2483892	GO:0005576(extracellular region)|GO:0005578(proteinaceous extracellular matrix)	Homo sapiens podocan-like 1 (PODNL1), transcript variant 1, mRNA [NM_024825]	chr19:14043548-14043489	hs|19p13.12
A_33_P3263867	2.75217	up	2.54641	up	2.36233	up	2.55364	A_33_P3263867	AGTTTCAGATCCTGATCTTAAGAGGCTGACAGCTTCTACTTGCTGTCCCTTGGAACTCTT	NM_002562	NM_002562	NM_002562	Hs.729169	5027	P2RX7	purinergic receptor P2X, ligand-gated ion channel, 7	ENST00000328963	THC2462534	GO:0001530(lipopolysaccharide binding)|GO:0001614(purinergic nucleotide receptor activity)|GO:0002028(regulation of sodium ion transport)|GO:0002218(activation of innate immune response)|GO:0004872(receptor activity)|GO:0004931(extracellular ATP-gated cation channel activity)|GO:0005102(receptor binding)|GO:0005216(ion channel activity)|GO:0005524(ATP binding)|GO:0005737(cytoplasm)|GO:0005886(pla…	Homo sapiens purinergic receptor P2X, ligand-gated ion channel, 7 (P2RX7), transcript variant 1, mRNA [NM_002562]	chr12:121623474-121623533	hs|12q24.31
A_23_P316472	2.73219	up	2.45233	up	2.30006	up	2.49486	A_23_P316472	TAAGCTGCAGAGCAGGAACATCGTGATGCATCTGCCTTTACCCACCAAGCTCACCCCCAA	NM_144666	NM_144666	NM_144666	Hs.720080	144132	DNHD1	dynein heavy chain domain 1	ENST00000254579	THC2629994	GO:0003777(microtubule motor activity)|GO:0007018(microtubule-based movement)|GO:0030286(dynein complex)	Homo sapiens dynein heavy chain domain 1 (DNHD1), transcript variant 1, mRNA [NM_144666]	chr11:6593108-6593167	hs|11p15.4
A_33_P3326617	2.03792	up	2.13179	up	2.117	up	2.09557	A_33_P3326617	GAAGATAGTGGTTTCTTATCTAGCCACAGATCACTTGGTCTAGCAAATTTTAGATGCTTT	NM_001018104	NM_001018104	NM_001018104	Hs.513265	81889	FAHD1	fumarylacetoacetate hydrolase domain containing 1	ENST00000382666	THC2487236	GO:0005737(cytoplasm)|GO:0005739(mitochondrion)|GO:0005829(cytosol)|GO:0016787(hydrolase activity)|GO:0018773(acetylpyruvate hydrolase activity)|GO:0034545(fumarylpyruvate hydrolase activity)|GO:0046872(metal ion binding)|GO:0047621(acylpyruvate hydrolase activity)	Homo sapiens fumarylacetoacetate hydrolase domain containing 1 (FAHD1), nuclear gene encoding mitochondrial protein, transcript variant 1, mRNA [NM_001018104]	chr16:1890113-1890172	hs|16p13.3
A_23_P253451	5.06232	up	5.32873	up	4.79734	up	5.0628	A_23_P253451	AGTCATAGCCTGTCATTTGCTACTTTTGCTCTTCAGGATAGTTCTGTTGAAGGGCTTAAC	NM_020949	NM_020949	NM_020949	Hs.596660	57709	SLC7A14	solute carrier family 7 (orphan transporter), member 14	ENST00000231706	THC2476682	GO:0010923(negative regulation of phosphatase activity)|GO:0015171(amino acid transmembrane transporter activity)|GO:0016020(membrane)|GO:0016021(integral to membrane)	Homo sapiens solute carrier family 7 (orphan transporter), member 14 (SLC7A14), mRNA [NM_020949]	chr3:170184718-170184659	hs|3q26.2
A_23_P55342	2.01464	up	2.13874	up	2.07746	up	2.07695	A_23_P55342	TTTTTTATAAGCCTTTTTGGGGGTTAAAATAGAGTTTCTTACATTTTTGGGACTTTTTTA	NM_004422	NM_004422	NM_004422	Hs.118640	1856	DVL2	dishevelled, dsh homolog 2 (Drosophila)	ENST00000005340	THC2466717	GO:0001843(neural tube closure)|GO:0001934(positive regulation of protein phosphorylation)|GO:0003007(heart morphogenesis)|GO:0003151(outflow tract morphogenesis)|GO:0004871(signal transducer activity)|GO:0005109(frizzled binding)|GO:0005515(protein binding)|GO:0005634(nucleus)|GO:0005737(cytoplasm)|GO:0005829(cytosol)|GO:0005886(plasma membrane)|GO:0005938(cell cortex)|GO:0006366(transcription f…	Homo sapiens dishevelled, dsh homolog 2 (Drosophila) (DVL2), mRNA [NM_004422]	chr17:7128974-7128915	hs|17p13.1
A_33_P3269806	2.73168	up	3.11972	up	2.88874	up	2.91338	A_33_P3269806	GCCAGCACCATGTTTTCATTTAAGCCTTCAGAAATATGAGCCAATTAAACTCTTTTCTTT	NM_178523	NM_178523	NM_178523	Hs.656670	90317	ZNF616	zinc finger protein 616	ENST00000330123	THC2491549	GO:0003677(DNA binding)|GO:0005622(intracellular)|GO:0005634(nucleus)|GO:0006355(regulation of transcription, DNA-dependent)|GO:0008270(zinc ion binding)|GO:0046872(metal ion binding)	Homo sapiens zinc finger protein 616 (ZNF616), mRNA [NM_178523]	chr19:52617720-52617661	hs|19q13.41
A_24_P225534	2.1352	up	2.32405	up	2.19817	up	2.21914	A_24_P225534	TGGCAGTGTTTATTTACTATGCTGTGTGGAAGCCTCAGAAACAGTGGATCACGTTGGACA	NM_017821	NM_017821	NM_017821	Hs.524626	54933	RHBDL2	rhomboid, veinlet-like 2 (Drosophila)	ENST00000372985	NP922674	GO:0004252(serine-type endopeptidase activity)|GO:0005886(plasma membrane)|GO:0006508(proteolysis)|GO:0008233(peptidase activity)|GO:0016021(integral to membrane)	Homo sapiens rhomboid, veinlet-like 2 (Drosophila) (RHBDL2), mRNA [NM_017821]	chr1:39381381-39381322	hs|1p34.3
A_24_P386622	2.78857	up	2.69184	up	2.55323	up	2.67788	A_24_P386622	GAGACGCCAGTAGATACCAATCTCATAGAACTTGACACAAATGATGACGACATTGTATTT	NM_004041	NM_004041	NM_004041	Hs.503284	408	ARRB1	arrestin, beta 1	ENST00000360025	THC2616429	GO:0000139(Golgi membrane)|GO:0000785(chromatin)|GO:0002031(G-protein coupled receptor internalization)|GO:0004402(histone acetyltransferase activity)|GO:0004857(enzyme inhibitor activity)|GO:0005096(GTPase activator activity)|GO:0005159(insulin-like growth factor receptor binding)|GO:0005515(protein binding)|GO:0005624(membrane fraction)|GO:0005625(soluble fraction)|GO:0005634(nucleus)|GO:000573…	Homo sapiens arrestin, beta 1 (ARRB1), transcript variant 1, mRNA [NM_004041]	chr11:74978736-74977300	hs|11q13.4
A_33_P3278659	2.02965	up	2.35366	up	3.08533	up	2.48955	A_33_P3278659	TACTTCCAGGCATTTTTTACATACGATCTCTCCCTAGCCTATGCTTCCAATGTAATCCAT	AB128832		AB128832	Hs.289232	100289683	ERVH-3	endogenous retrovirus group H, member 3		THC2601527		Homo sapiens mRNA, endogenous retrovirus. [AB128832]	chr6:68580995-68580936	hs|6q12
A_33_P3268181	2.68185	up	2.33125	up	2.38144	up	2.46485	A_33_P3268181	TAAGAGGTGCTACGAGAAGTTCCCGCTGGAGCTGAAGAAGCGGCTGAAGAAGCTGTCGGA	NM_001161404	NM_001161404	NM_001161404	Hs.469881	55679	LIMS2	LIM and senescent cell antigen-like domains 2	ENST00000544917	NP832991	GO:0005634(nucleus)|GO:0005829(cytosol)|GO:0005886(plasma membrane)|GO:0005925(focal adhesion)|GO:0008270(zinc ion binding)|GO:0030054(cell junction)|GO:0034329(cell junction assembly)|GO:0046872(metal ion binding)	Homo sapiens LIM and senescent cell antigen-like domains 2 (LIMS2), transcript variant 5, mRNA [NM_001161404]	chr2:128396967-128396908	hs|2q14.3
A_23_P152791	5.13738	up	5.40601	up	5.78763	up	5.44367	A_23_P152791	GAGATATGTAGAAAGACTCTTTGGTTCACATTCCGATATTAAAATAGTGACATGAACTGG	NM_004694	NM_004694	NM_004694	Hs.42645	9120	SLC16A6	solute carrier family 16, member 6 (monocarboxylic acid transporter 7)	ENST00000327268	THC2475767	GO:0005624(membrane fraction)|GO:0005886(plasma membrane)|GO:0005887(integral to plasma membrane)|GO:0008028(monocarboxylic acid transmembrane transporter activity)|GO:0015293(symporter activity)|GO:0015718(monocarboxylic acid transport)|GO:0055085(transmembrane transport)	Homo sapiens solute carrier family 16, member 6 (monocarboxylic acid transporter 7) (SLC16A6), transcript variant 2, mRNA [NM_004694]	chr17:66264963-66264904	hs|17q24.2
A_33_P3268304	2.23385	up	2.42433	up	2.07387	up	2.24402	A_33_P3268304	CCAGCGCAGACCTGGTGTTTGTTTGTTGGGCTCACGCTTGCACAATGAAGGCTTGTTCAC	NM_001161404	NM_001161404	NM_001161404	Hs.469881	55679	LIMS2	LIM and senescent cell antigen-like domains 2	ENST00000537572	NP832991	GO:0005634(nucleus)|GO:0005829(cytosol)|GO:0005886(plasma membrane)|GO:0005925(focal adhesion)|GO:0008270(zinc ion binding)|GO:0030054(cell junction)|GO:0034329(cell junction assembly)|GO:0046872(metal ion binding)	Homo sapiens LIM and senescent cell antigen-like domains 2 (LIMS2), transcript variant 5, mRNA [NM_001161404]	chr2:128396064-128396005	hs|2q14.3
A_23_P318432	4.4031	up	4.65362	up	4.55841	up	4.53837	A_23_P318432	CTACTTGGATGAATTTGCAAATCTGTTAGACGAACTTCTGATGAAGATTAATGGTTTGTC	NM_138295	NM_138295	NM_138295	Hs.195979	168507	PKD1L1	polycystic kidney disease 1 like 1	ENST00000289672	THC2491227	GO:0003127(detection of nodal flow)|GO:0003674(molecular_function)|GO:0016020(membrane)|GO:0016021(integral to membrane)|GO:0016337(cell-cell adhesion)|GO:0044441(cilium part)|GO:0070986(left/right axis specification)	Homo sapiens polycystic kidney disease 1 like 1 (PKD1L1), mRNA [NM_138295]	chr7:47832390-47832331	hs|7p12.3
A_33_P3412752	2.35833	up	2.02031	up	2.1551	up	2.17791	A_33_P3412752	AGGCCTTTATTATCTTACCCACTAATACATCCTGCCATTATGTCCCAGAGTAGACGGTAA	AK127186		AK127186	Hs.632850	100128607	LOC100128607	uncharacterized LOC100128607		THC2630316		Homo sapiens cDNA FLJ45251 fis, clone BRHIP2009177. [AK127186]	chr2:64677611-64677670	hs|2p14
A_33_P3412900	3.31333	up	3.84336	up	3.41776	up	3.52482	A_33_P3412900	GGGTGTTACAGGTACAAGTAGGTATGTTGCAGAGGAAAATAAATATCAAACTGTATACTA	NM_001039771	NM_001039771	NM_001039771	Hs.207603	643866	CBLN3	cerebellin 3 precursor	ENST00000267406	THC2475493	GO:0005576(extracellular region)|GO:0030054(cell junction)|GO:0045202(synapse)	Homo sapiens cerebellin 3 precursor (CBLN3), mRNA [NM_001039771]	chr14:24895813-24895754	hs|14q12
A_33_P3334260	2.66473	up	3.17899	up	2.45148	up	2.76507	A_33_P3334260	CCTGCAGATGAGCCATCCTGATGCTCAATATCATAGAATTATTCTGAAAGTTAAATGAAA	AK090562		AK090562	Hs.683961	729987	LOC729987	uncharacterized LOC729987		THC2513085		Homo sapiens cDNA FLJ33243 fis, clone ASTRO2004217. [AK090562]	chr1:98736423-98736482	hs|1p21.3
A_33_P3390539	3.54376	up	3.63579	up	3.3615	up	3.51368	A_33_P3390539	TGAAGAACAAGCATGTGGAATTCTTCCGCAATTTCTACCTGACCTTCCTGGAGTACGATG	NM_152312	NM_152312	NM_152312	Hs.86543	120071	GYLTL1B	glycosyltransferase-like 1B	ENST00000389968	THC2742187	GO:0000139(Golgi membrane)|GO:0005794(Golgi apparatus)|GO:0016020(membrane)|GO:0016021(integral to membrane)|GO:0016757(transferase activity, transferring glycosyl groups)|GO:0046716(muscle cell homeostasis)	Homo sapiens glycosyltransferase-like 1B (GYLTL1B), mRNA [NM_152312]	chr11:45948027-45948086	hs|11p11.2
A_33_P3264740	2.53586	up	2.44956	up	2.20393	up	2.39645	A_33_P3264740	ATCATGTTTCAAAGGGTGTGACAGGAATGATAAACCACTCTGCTTGTGAGAAGCCTGTCC	AK126791		AK126791	Hs.636744	100132850	LOC100132850	uncharacterized LOC100132850		THC2634716		Homo sapiens cDNA FLJ44841 fis, clone BRACE3049186. [AK126791]	chr3:43113094-43113153	hs|3p22.1
A_33_P3235177	2.28561	up	2.96568	up	2.61545	up	2.62225	A_33_P3235177	GTATATCACAATAATGGAAAGAAAGTTTATAGTATCCTTTCACAAAGGAGTAGTTTTAAA	NM_144993	NM_144993	NM_144993	Hs.516107	200424	TET3	tet methylcytosine dioxygenase 3	ENST00000409262	THC2683832	GO:0016491(oxidoreductase activity)|GO:0016702(oxidoreductase activity, acting on single donors with incorporation of molecular oxygen, incorporation of two atoms of oxygen)|GO:0046872(metal ion binding)|GO:0070579(methylcytosine dioxygenase activity)	Homo sapiens tet methylcytosine dioxygenase 3 (TET3), mRNA [NM_144993]	chr2:74329639-74329698	hs|2p13.1
A_23_P210425	2.965	up	2.765	up	2.79241	up	2.8408	A_23_P210425	TGAGGAAGTGGACGAGATGTACCGGGAGGCACCCATTGATAAGAAAGGCAACTTCAACTA	NM_181526	NM_181526	NM_181526	Hs.504687	10398	MYL9	myosin, light chain 9, regulatory	ENST00000279022	THC2598537	GO:0001725(stress fiber)|GO:0005509(calcium ion binding)|GO:0005829(cytosol)|GO:0005859(muscle myosin complex)|GO:0006936(muscle contraction)|GO:0006937(regulation of muscle contraction)|GO:0007411(axon guidance)|GO:0008307(structural constituent of muscle)|GO:0030018(Z disc)	Homo sapiens myosin, light chain 9, regulatory (MYL9), transcript variant 2, mRNA [NM_181526]	chr20:35177541-35177600	hs|20q11.23
A_33_P3379381	2.98516	up	3.0417	up	2.96887	up	2.99858	A_33_P3379381	GGATGATGCAGACTTTCAATGGAGCACCAAAGAATAAAGATGTTCAATGTGATAAAATCA	NM_207014	NM_207014	NM_207014	Hs.49421	79819	WDR78	WD repeat domain 78	ENST00000371023	THC2494010		Homo sapiens WD repeat domain 78 (WDR78), transcript variant 2, mRNA [NM_207014]	chr1:67337127-67337068	hs|1p31.3
A_23_P102462	3.563	up	3.18207	up	3.09078	up	3.27862	A_23_P102462	CTTCCAGGCCAACCACGTGTCCAAGGTCACCATCTTTGTATCCCCCTATGACTTCTGAGG	NM_153214	NM_153214	NM_153214	Hs.437696	129804	FBLN7	fibulin 7	ENST00000331203	THC2680338	GO:0005509(calcium ion binding)|GO:0005576(extracellular region)|GO:0005578(proteinaceous extracellular matrix)|GO:0007155(cell adhesion)|GO:0008201(heparin binding)	Homo sapiens fibulin 7 (FBLN7), transcript variant 1, mRNA [NM_153214]	chr2:112945026-112945085	hs|2q13
A_23_P370479	2.4774	up	3.27509	up	2.43413	up	2.72888	A_23_P370479	TTCACTATTGTTATTTGAAAAAATATTTTTATTTGTAAGAGTTTTTCTTTATTTAAAATG	NM_015352	NM_015352	NM_015352	Hs.472409	23509	POFUT1	protein O-fucosyltransferase 1	ENST00000375749	THC2491558	GO:0001525(angiogenesis)|GO:0001756(somitogenesis)|GO:0005783(endoplasmic reticulum)|GO:0005975(carbohydrate metabolic process)|GO:0006004(fucose metabolic process)|GO:0006355(regulation of transcription, DNA-dependent)|GO:0006493(protein O-linked glycosylation)|GO:0007219(Notch signaling pathway)|GO:0007399(nervous system development)|GO:0007507(heart development)|GO:0008417(fucosyltransferase a…	Homo sapiens protein O-fucosyltransferase 1 (POFUT1), transcript variant 1, mRNA [NM_015352]	chr20:30826235-30826294	hs|20q11.21
A_23_P156402	2.54951	up	2.32848	up	2.44778	up	2.44192	A_23_P156402	TGCGGAAAGAGAAATACGTTTTATGTTTCCTGAAGTGATTGTTGAGCCCATTCCAATTGG	NM_003551	NM_003551	NM_003551	Hs.730856	8382	NME5	non-metastatic cells 5, protein expressed in (nucleoside-diphosphate kinase)	ENST00000506657	THC2644987	GO:0004550(nucleoside diphosphate kinase activity)|GO:0005524(ATP binding)|GO:0005575(cellular_component)|GO:0006165(nucleoside diphosphate phosphorylation)|GO:0006183(GTP biosynthetic process)|GO:0006228(UTP biosynthetic process)|GO:0006241(CTP biosynthetic process)|GO:0006916(anti-apoptosis)|GO:0007275(multicellular organismal development)|GO:0007283(spermatogenesis)|GO:0007286(spermatid develo…	Homo sapiens non-metastatic cells 5, protein expressed in (nucleoside-diphosphate kinase) (NME5), mRNA [NM_003551]	chr5:137464202-137454601	hs|5q31.2
A_24_P225878	2.49319	up	2.43328	up	2.55951	up	2.49533	A_24_P225878	CCTTCTACAATGCCAAAGTCAAGATAGAGCAGAAGCATAATTACTTGAAAACCATGATGG	NM_022342	NM_022342	NM_022342	Hs.373947	64147	KIF9	kinesin family member 9	ENST00000452770	THC2477172	GO:0000166(nucleotide binding)|GO:0003777(microtubule motor activity)|GO:0005524(ATP binding)|GO:0005737(cytoplasm)|GO:0005856(cytoskeleton)|GO:0005874(microtubule)|GO:0007018(microtubule-based movement)|GO:0007596(blood coagulation)	Homo sapiens kinesin family member 9 (KIF9), transcript variant 1, mRNA [NM_022342]	chr3:47277037-47270168	hs|3p21.31
A_23_P303803	3.85857	up	4.34566	up	4.21072	up	4.13832	A_23_P303803	CAGCTCGAGTCACTTTATAAGAACCTCAGGATACCGTTATTAGGAGATGAAGAAGAGGGC	NM_152474	NM_152474	NM_152474	Hs.134209	147685	C19orf18	chromosome 19 open reading frame 18	ENST00000314391	THC2479908	GO:0016020(membrane)|GO:0016021(integral to membrane)	Homo sapiens chromosome 19 open reading frame 18 (C19orf18), mRNA [NM_152474]	chr19:58472891-58472832	hs|19q13.43
A_32_P59010	2.20958	up	2.2201	up	2.69769	up	2.37579	A_32_P59010	TCAGGTGTGTTTTTCTTCCAAGCTTTCTAGCAAGGTTTCTACTTAAAATCACCTGTGTGC	NM_207381	NM_207381	NM_207381	Hs.306343	388121	TNFAIP8L3	tumor necrosis factor, alpha-induced protein 8-like 3	ENST00000327536	THC2478533		Homo sapiens tumor necrosis factor, alpha-induced protein 8-like 3 (TNFAIP8L3), mRNA [NM_207381]	chr15:51349922-51349863	hs|15q21.2
A_33_P3371553	2.06939	up	2.40138	up	2.14315	up	2.20464	A_33_P3371553	CCTGGCCCAAACATTTTTATATGTCCACTTAATAGTTGACTGACAGAAATAAATGGTATG	AK057318		AK057318	Hs.632786	642757	FLJ32756	uncharacterized LOC642757		THC2484067		Homo sapiens cDNA FLJ32756 fis, clone TESTI2001758. [AK057318]	chr22:47310056-47309997	hs|22q13.31
A_33_P3289696	2.01538	up	2.11231	up	2.48148	up	2.20305	A_33_P3289696	ACAGCGTGAATCAGCCTGTGGAAACTCATGTGTCTGGATCATCAAAGAACTTAGCCTCAT	NM_145047	NM_145047	NM_145047	Hs.202207	127700	OSCP1	organic solute carrier partner 1	ENST00000235532	THC2772785	GO:0005886(plasma membrane)|GO:0006810(transport)|GO:0009925(basal plasma membrane)	Homo sapiens organic solute carrier partner 1 (OSCP1), transcript variant 1, mRNA [NM_145047]	chr1:36887818-36887759	hs|1p34.3
A_24_P51909	2.1382	up	2.01952	up	2.34851	up	2.16874	A_24_P51909	TCGTGTCTTTTAAAAACTCCTGTTTTCACACCTTACAAAGCCAGCTCTGAGCAGACAGGG	NM_006651	NM_006651	NM_006651	Hs.478930	10815	CPLX1	complexin 1	ENST00000304062	THC2473933	GO:0005326(neurotransmitter transporter activity)|GO:0005737(cytoplasm)|GO:0005829(cytosol)|GO:0006887(exocytosis)|GO:0007268(synaptic transmission)|GO:0007269(neurotransmitter secretion)|GO:0014047(glutamate secretion)|GO:0016079(synaptic vesicle exocytosis)|GO:0017075(syntaxin-1 binding)|GO:0030073(insulin secretion)|GO:0030425(dendrite)|GO:0043025(neuronal cell body)|GO:0045202(synapse)|GO:007…	Homo sapiens complexin 1 (CPLX1), mRNA [NM_006651]	chr4:778985-778926	hs|4p16.3
A_24_P228302	2.17702	up	2.21822	up	2.35932	up	2.25152	A_24_P228302	AATGCACGGTGGTCCCTGTTAGAGTTAGACCTCTAGACTCACCTGTTCTCACGCCCTGTT	NM_006890	NM_006890	NM_006890	Hs.74466	1087	CEACAM7	carcinoembryonic antigen-related cell adhesion molecule 7	ENST00000006724	THC2472446	GO:0005886(plasma membrane)|GO:0016021(integral to membrane)|GO:0031225(anchored to membrane)	Homo sapiens carcinoembryonic antigen-related cell adhesion molecule 7 (CEACAM7), mRNA [NM_006890]	chr19:42178167-42178108	hs|19q13.2
A_24_P3415	3.49362	up	3.83342	up	3.95155	up	3.75953	A_24_P3415	GGAGGTCTTAATACAGTTCCTAGTTCCTTACTTCTGTTTTAAACTTTGGGTACCAAACCA	NM_181876	NM_181876	NM_181876	Hs.479069	5522	PPP2R2C	protein phosphatase 2, regulatory subunit B, gamma	ENST00000335585	THC2503501	GO:0000159(protein phosphatase type 2A complex)|GO:0007165(signal transduction)|GO:0008601(protein phosphatase type 2A regulator activity)	Homo sapiens protein phosphatase 2, regulatory subunit B, gamma (PPP2R2C), transcript variant 2, mRNA [NM_181876]	chr4:6322866-6322807	hs|4p16.1
A_33_P3235990	2.03198	up	2.91524	up	2.29035	up	2.41252	A_33_P3235990	GCATGTTTGGCGTCATTCCTAAGAGCCATGTAATTTTAAACTTTTAATTGCAGTTAGTGA	NM_007039	NM_007039	NM_007039	Hs.437040	11099	PTPN21	protein tyrosine phosphatase, non-receptor type 21	ENST00000556564	THC2604260	GO:0004725(protein tyrosine phosphatase activity)|GO:0005488(binding)|GO:0005737(cytoplasm)|GO:0005856(cytoskeleton)|GO:0006470(protein dephosphorylation)|GO:0016787(hydrolase activity)|GO:0035335(peptidyl-tyrosine dephosphorylation)	Homo sapiens protein tyrosine phosphatase, non-receptor type 21 (PTPN21), mRNA [NM_007039]	chr14:88932219-88932160	hs|14q31.3
A_33_P3318449	2.50118	up	2.62879	up	2.20758	up	2.44585	A_33_P3318449	CCTGTAGCTGCAACTCCTTTTATTGTCAGAGAATGCCAAAAGCTATTTTTAAAATAAAGG	NM_001146684	NM_001146684	NM_001146684	Hs.526550	643904	RNF222	ring finger protein 222	ENST00000399398	THC2694510	GO:0008270(zinc ion binding)|GO:0016020(membrane)|GO:0016021(integral to membrane)|GO:0046872(metal ion binding)	Homo sapiens ring finger protein 222 (RNF222), mRNA [NM_001146684]	chr17:8294097-8294038	hs|17p13.1
A_24_P41864	2.75402	up	2.54823	up	2.20879	up	2.50368	A_24_P41864	CATGCCGATGACAACATCAGCAAAGATGGGCAAGAGGTCACTGGGAATAAAATGACATCT	NM_006125	NM_006125	NM_006125	Hs.435291	395	ARHGAP6	Rho GTPase activating protein 6	ENST00000380732	NP207043	GO:0005070(SH3/SH2 adaptor activity)|GO:0005096(GTPase activator activity)|GO:0005100(Rho GTPase activator activity)|GO:0005622(intracellular)|GO:0005737(cytoplasm)|GO:0005829(cytosol)|GO:0005884(actin filament)|GO:0007015(actin filament organization)|GO:0007165(signal transduction)|GO:0007202(activation of phospholipase C activity)|GO:0007264(small GTPase mediated signal transduction)|GO:0007266…	Homo sapiens Rho GTPase activating protein 6 (ARHGAP6), transcript variant 3, mRNA [NM_006125]	chrX:11196255-11187781	hs|Xp22.2
A_33_P3599591	16.382	up	29.8487	up	17.2494	up	21.1601	A_33_P3599591	GGTATTTCTAATTAATATGATGTTGAAACCTGTTTGGCACCTTCTGGAAGCTACCAAAAA	NM_002581	NM_002581	NM_002581	Hs.643599	5069	PAPPA	pregnancy-associated plasma protein A, pappalysin 1	ENST00000328252	THC2470970	GO:0004175(endopeptidase activity)|GO:0005576(extracellular region)|GO:0006508(proteolysis)|GO:0007565(female pregnancy)|GO:0008233(peptidase activity)|GO:0008237(metallopeptidase activity)|GO:0008270(zinc ion binding)|GO:0016020(membrane)|GO:0030154(cell differentiation)|GO:0046872(metal ion binding)	Homo sapiens pregnancy-associated plasma protein A, pappalysin 1 (PAPPA), mRNA [NM_002581]	chr9:119164007-119164066	hs|9q33.1
A_32_P130788	2.31235	up	2.75765	up	2.74551	up	2.60517	A_32_P130788	TAATTTGTTTCTGAAGAAATTTGCCGAGAGTTACAGGTCAAAAAGCCTTGTTACTAGTAC	NM_001010971	NM_001010971	NM_001010971	Hs.591445	148418	SAMD13	sterile alpha motif domain containing 13	ENST00000370673	THC2605444		Homo sapiens sterile alpha motif domain containing 13 (SAMD13), transcript variant 1, mRNA [NM_001010971]	chr1:84816209-84816268	hs|1p31.1
A_33_P3352263	2.04044	up	2.13985	up	2.09598	up	2.09209	A_33_P3352263	AAGAGTGCATTCAAGAAAGTTGTTGAGAAGGCAAAATTGTCTGTAGGATGGTCAGTTTAA	NM_001005469	NM_001005469	NM_001005469	Hs.553826	441608	OR5B3	olfactory receptor, family 5, subfamily B, member 3	ENST00000309403	NP1461763	GO:0004871(signal transducer activity)|GO:0004872(receptor activity)|GO:0004930(G-protein coupled receptor activity)|GO:0004984(olfactory receptor activity)|GO:0005886(plasma membrane)|GO:0016021(integral to membrane)|GO:0050896(response to stimulus)	Homo sapiens olfactory receptor, family 5, subfamily B, member 3 (OR5B3), mRNA [NM_001005469]	chr11:58169997-58169938	hs|11q12.1
A_23_P58706	2.16431	up	2.62911	up	3.35816	up	2.7172	A_23_P58706	CATCCCTATGCTGTACTTAAATGTCGAACAAAATGAGAGACAAAAATGAAGGAATCAAAC	NM_001040129	NM_001040129	NM_001040129	Hs.483771	153218	SPINK13	serine peptidase inhibitor, Kazal type 13 (putative)	ENST00000511106	THC2686421	GO:0004867(serine-type endopeptidase inhibitor activity)|GO:0005576(extracellular region)|GO:0030414(peptidase inhibitor activity)	Homo sapiens serine peptidase inhibitor, Kazal type 13 (putative) (SPINK13), mRNA [NM_001040129]	chr5:147665702-147665761	hs|5q32
A_33_P3279969	7.19637	up	6.77487	up	7.90099	up	7.29074	A_33_P3279969	TGCATCTTCATCTTGAAGCAGATAAATGACCGCATTAAGGAGCGGCTGCAGTCTTGTTAC	NM_181775	NM_181775	NM_181775	Hs.511454	91584	PLXNA4	plexin A4	ENST00000378539	THC2490366	GO:0002116(semaphorin receptor complex)|GO:0004872(receptor activity)|GO:0005622(intracellular)|GO:0005886(plasma membrane)|GO:0007165(signal transduction)|GO:0007275(multicellular organismal development)|GO:0007399(nervous system development)|GO:0007411(axon guidance)|GO:0016021(integral to membrane)|GO:0021610(facial nerve morphogenesis)|GO:0021615(glossopharyngeal nerve morphogenesis)|GO:00216…	Homo sapiens plexin A4 (PLXNA4), transcript variant 2, mRNA [NM_181775]	chr7:132192387-132192328	hs|7q32.3
A_23_P136116	2.83564	up	2.88401	up	2.13172	up	2.61712	A_23_P136116	GAAACTCTCCGTTGCTTGATGTTCTTAATGCTGTACCGATTTGGTCACCTGAAGCCTCTT	NM_001004320	NM_001004320	NM_001004320	Hs.670634	392636	AGMO	alkylglycerol monooxygenase	ENST00000342526		GO:0005506(iron ion binding)|GO:0005783(endoplasmic reticulum)|GO:0005789(endoplasmic reticulum membrane)|GO:0006633(fatty acid biosynthetic process)|GO:0006643(membrane lipid metabolic process)|GO:0016020(membrane)|GO:0016021(integral to membrane)|GO:0016491(oxidoreductase activity)|GO:0046485(ether lipid metabolic process)|GO:0050479(glyceryl-ether monooxygenase activity)	Homo sapiens alkylglycerol monooxygenase (AGMO), mRNA [NM_001004320]	chr7:15405225-15405166	hs|7p21.2
A_23_P83818	2.55527	up	2.09593	up	2.31149	up	2.3209	A_23_P83818	CCCATCGCGGACATCATGTTCAATGACTTCGGTGAAGCGTCACAGAAATTTGGATTTGAA	NM_000093	NM_000093	NM_000093	Hs.210283	1289	COL5A1	collagen, type V, alpha 1	ENST00000355306	THC2472528	GO:0001568(blood vessel development)|GO:0003007(heart morphogenesis)|GO:0005178(integrin binding)|GO:0005201(extracellular matrix structural constituent)|GO:0005576(extracellular region)|GO:0005581(collagen)|GO:0005588(collagen type V)|GO:0005604(basement membrane)|GO:0007155(cell adhesion)|GO:0007411(axon guidance)|GO:0008201(heparin binding)|GO:0016477(cell migration)|GO:0030199(collagen fibril…	Homo sapiens collagen, type V, alpha 1 (COL5A1), mRNA [NM_000093]	chr9:137734063-137734122	hs|9q34.3
A_33_P3299634	2.87806	up	3.34344	up	2.65651	up	2.95934	A_33_P3299634	TTATGAAAGAAGCTGTCTTGGTCAAACTGCCCTTTACATCTCTCCCACTGCTTCTCCAAA	ENST00000373684		AB529307		392390	OR1L6	olfactory receptor, family 1, subfamily L, member 6	ENST00000373684	THC2603225	GO:0004871(signal transducer activity)|GO:0004872(receptor activity)|GO:0004930(G-protein coupled receptor activity)|GO:0004984(olfactory receptor activity)|GO:0005886(plasma membrane)|GO:0016021(integral to membrane)|GO:0050896(response to stimulus)	olfactory receptor, family 1, subfamily L, member 6 [Source:HGNC Symbol;Acc:8218] [ENST00000373684]	chr9:125512044-125512103	hs|9q33.2
A_23_P212447	2.05855	up	2.1433	up	2.08336	up	2.09507	A_23_P212447	TGAGACCCAAGCGGGATGACAGACAGCTAGAGATTGCAAACAACAGCTCCCAGATTCTGC	NM_018262	NM_018262	NM_018262	Hs.655284	55764	IFT122	intraflagellar transport 122 homolog (Chlamydomonas)	ENST00000348417	NP239264	GO:0001843(neural tube closure)|GO:0005737(cytoplasm)|GO:0005856(cytoskeleton)|GO:0005929(cilium)|GO:0005932(microtubule basal body)|GO:0007275(multicellular organismal development)|GO:0010172(embryonic body morphogenesis)|GO:0019861(flagellum)|GO:0030030(cell projection organization)|GO:0032391(photoreceptor connecting cilium)|GO:0035050(embryonic heart tube development)|GO:0048593(camera-type e…	Homo sapiens intraflagellar transport 122 homolog (Chlamydomonas) (IFT122), transcript variant 3, mRNA [NM_018262]	chr3:129236393-129237964	hs|3q22.1
A_24_P93309	3.07092	up	3.28618	up	3.1416	up	3.16623	A_24_P93309	TTGTTACGTGGGTTTATGAGTGAAACTAATACTACTGATAACTTACATTTGCAGTGTACC	NM_001029954	NM_001029954	NM_001029954	Hs.559067	441549	CDNF	cerebral dopamine neurotrophic factor	ENST00000378441	THC2607300	GO:0005576(extracellular region)|GO:0008083(growth factor activity)	Homo sapiens cerebral dopamine neurotrophic factor (CDNF), mRNA [NM_001029954]	chr10:14861839-14861780	hs|10p13
A_33_P3273599	2.11542	up	2.36905	up	2.20688	up	2.23045	A_33_P3273599	TTCATGTGGCTTATTGGAAAGAATCTGACAAGTTGTTGCTAATTGGCCTGCCTGCTGAAG	NM_015693	NM_015693	NM_015693	Hs.391481	27152	INTU	inturned planar cell polarity effector homolog (Drosophila)	ENST00000296461	THC2608501		Homo sapiens inturned planar cell polarity effector homolog (Drosophila) (INTU), mRNA [NM_015693]	chr4:128595308-128595367	hs|4q28.1
A_33_P3241334	3.13855	up	4.24389	up	4.37624	up	3.91956	A_33_P3241334	GCTCACTGAAGCATTTTACATTTTGAATCTTTCAGATTTGGGATGCTAAACCAGTAAGTA	AK056754		AK056754	Hs.709192	5669	PSG1	pregnancy specific beta-1-glycoprotein 1	ENST00000402456	THC2552521	GO:0005576(extracellular region)|GO:0007565(female pregnancy)	Homo sapiens cDNA FLJ32192 fis, clone PLACE6002323. [AK056754]	chr19:43374480-43374421	hs|19q13.2
A_24_P254084	2.56617	up	2.50235	up	2.6475	up	2.572	A_24_P254084	AGCAAGGGTGTAATATACCATAGTGATAAATATGACCAAAAGCCATAAATGACTGTGAGA	NM_021915	NM_021915	NM_021915	Hs.661955	7620	ZNF69	zinc finger protein 69	ENST00000304060	THC2476903	GO:0003677(DNA binding)|GO:0003700(sequence-specific DNA binding transcription factor activity)|GO:0005622(intracellular)|GO:0005634(nucleus)|GO:0006355(regulation of transcription, DNA-dependent)|GO:0008270(zinc ion binding)|GO:0046872(metal ion binding)	Homo sapiens zinc finger protein 69 (ZNF69), mRNA [NM_021915]	chr19:12024601-12024660	hs|19p13.2
A_23_P382065	2.36207	up	2.85466	up	2.56487	up	2.59386	A_23_P382065	AGTTTTCCGGGCCAAGAATTTTTATCCATGAAGACTTTCCTACTTTTCTCGGTGTTCTTA	NM_016242	NM_016242	NM_016242	Hs.152913	51705	EMCN	endomucin	ENST00000305864	THC2487745	GO:0005576(extracellular region)|GO:0005886(plasma membrane)|GO:0016021(integral to membrane)	Homo sapiens endomucin (EMCN), transcript variant 1, mRNA [NM_016242]	chr4:101319215-101319156	hs|4q24
A_23_P258018	2.88997	up	2.56143	up	3.02897	up	2.82679	A_23_P258018	ACCATGTTTCTGAACCTGTTTGGGGAGAAGCTGAGCGGTACCGACGCCGAGGAGACCATT	NM_002477	NM_002477	NM_002477	Hs.410970	4636	MYL5	myosin, light chain 5, regulatory	ENST00000513662	THC2543972	GO:0005509(calcium ion binding)|GO:0005859(muscle myosin complex)|GO:0006937(regulation of muscle contraction)|GO:0008307(structural constituent of muscle)|GO:0016459(myosin complex)	Homo sapiens myosin, light chain 5, regulatory (MYL5), mRNA [NM_002477]	chr4:673771-674320	hs|4p16.3
A_24_P412156	4.9537	up	11.391	up	4.85154	up	7.06542	A_24_P412156	CATACCAATGAAAAAATGTATATGCACTTATAATTTTCCTAATAAAGTTCTGTACTCAAA	NM_000609	NM_000609	NM_000609	Hs.522891	6387	CXCL12	chemokine (C-X-C motif) ligand 12	ENST00000374429	THC2542832	GO:0001569(patterning of blood vessels)|GO:0001666(response to hypoxia)|GO:0001667(ameboidal cell migration)|GO:0001764(neuron migration)|GO:0001938(positive regulation of endothelial cell proliferation)|GO:0004871(signal transducer activity)|GO:0005102(receptor binding)|GO:0005576(extracellular region)|GO:0005615(extracellular space)|GO:0005886(plasma membrane)|GO:0006874(cellular calcium ion ho…	Homo sapiens chemokine (C-X-C motif) ligand 12 (CXCL12), transcript variant 2, mRNA [NM_000609]	chr10:44865676-44865617	hs|10q11.21
A_33_P3396089	2.24626	up	3.56358	up	2.54164	up	2.78383	A_33_P3396089	ACTCATCATTTTTGATTGGATTAATAAATAAAAGAAATATTTTCCTACTTCTTACAAGAA	NM_153811	NM_153811	NM_153811	Hs.200738	145389	SLC38A6	solute carrier family 38, member 6	ENST00000556938	THC2473698	GO:0006811(ion transport)|GO:0006814(sodium ion transport)|GO:0006865(amino acid transport)|GO:0016020(membrane)|GO:0016021(integral to membrane)	Homo sapiens solute carrier family 38, member 6 (SLC38A6), transcript variant 2, mRNA [NM_153811]	chr14:61519117-61519176	hs|14q23.1
A_23_P78595	2.79242	up	2.58883	up	2.83854	up	2.73993	A_23_P78595	AGAATGTTCATCTCTCTGTGGTTTATCTGCCCGAGAATCTTTACAGCTATGGCTGGTACA	NM_033543	NM_033543	NM_033543	Hs.655885	90273	CEACAM21	carcinoembryonic antigen-related cell adhesion molecule 21	ENST00000401445	THC2603785	GO:0016020(membrane)|GO:0016021(integral to membrane)	Homo sapiens carcinoembryonic antigen-related cell adhesion molecule 21 (CEACAM21), transcript variant 2, mRNA [NM_033543]	chr19:42083633-42083692	hs|19q13.2
A_24_P179504	3.82571	up	4.00196	up	3.91459	up	3.91409	A_24_P179504	GGGACTTCAGATCTTACCAGTTGACGGCAATCCACATAAGACATCTGCTATTGTTTGCCA	NM_144668	NM_144668	NM_144668	Hs.709837	144406	WDR66	WD repeat domain 66	ENST00000545752	THC2615577	GO:0005509(calcium ion binding)	Homo sapiens WD repeat domain 66 (WDR66), transcript variant 1, mRNA [NM_144668]	chr12:122405914-122405973	hs|12q24.31
A_23_P115608	2.27083	up	2.63286	up	2.36367	up	2.42245	A_23_P115608	TCGGATAGTTGTATACAAATGAGCAAGGTATTTGTTGCAACTTACTACATAGCATATACC	NM_020824	NM_020824	NM_020824	Hs.524195	57584	ARHGAP21	Rho GTPase activating protein 21	ENST00000486374	THC2467104	GO:0000139(Golgi membrane)|GO:0005096(GTPase activator activity)|GO:0005515(protein binding)|GO:0005622(intracellular)|GO:0005737(cytoplasm)|GO:0005794(Golgi apparatus)|GO:0005856(cytoskeleton)|GO:0007165(signal transduction)|GO:0016020(membrane)|GO:0030054(cell junction)|GO:0030659(cytoplasmic vesicle membrane)|GO:0031410(cytoplasmic vesicle)	Homo sapiens Rho GTPase activating protein 21 (ARHGAP21), mRNA [NM_020824]	chr10:24873139-24873080	hs|10p12.1
A_24_P270728	12.3379	up	12.9288	up	10.2737	up	11.8468	A_24_P270728	TATTCCCGCTGACTGAGTCTCTGAGGGGCTACCAGGAAAGCGCCTCCAACCCTAGCAAAA	NM_001042483	NM_001042483	NM_001042483	Hs.513463	26471	NUPR1	nuclear protein, transcriptional regulator, 1	ENST00000395641	THC2554444	GO:0003674(molecular_function)|GO:0005634(nucleus)|GO:0006917(induction of apoptosis)|GO:0016049(cell growth)	Homo sapiens nuclear protein, transcriptional regulator, 1 (NUPR1), transcript variant 1, mRNA [NM_001042483]	chr16:28548880-28548821	hs|16p11.2
A_24_P226508	10.2641	up	18.9197	up	13.7853	up	14.3231	A_24_P226508	CCTCCAAGGATAAGTCAATACAATTTATACTTCAATGCTACCAGAGGGTTTTACTGCTTG	NM_153612	NM_153612	NM_153612	Hs.645477	222537	HS3ST5	heparan sulfate (glucosamine) 3-O-sulfotransferase 5	ENST00000312719	THC2486520	GO:0000139(Golgi membrane)|GO:0005515(protein binding)|GO:0005794(Golgi apparatus)|GO:0006477(protein sulfation)|GO:0008146(sulfotransferase activity)|GO:0008467([heparan sulfate]-glucosamine 3-sulfotransferase 1 activity)|GO:0015015(heparan sulfate proteoglycan biosynthetic process, enzymatic modification)|GO:0016020(membrane)|GO:0016021(integral to membrane)|GO:0016740(transferase activity)|GO:…	Homo sapiens heparan sulfate (glucosamine) 3-O-sulfotransferase 5 (HS3ST5), mRNA [NM_153612]	chr6:114378636-114378577	hs|6q21
A_33_P3378534	2.41203	up	2.19855	up	2.99416	up	2.53492	A_33_P3378534	TGTTCAGTTCATTAATTCAACCAGTCTGTTTCTAAGGGAAACCTGGCTGTGGCCAGTCCT	AK123230		AK123230	Hs.660620	100130627	LOC100130627	uncharacterized LOC100130627		THC2485188		Homo sapiens cDNA FLJ41236 fis, clone BRAMY2031377. [AK123230]	chr1:39365326-39365267	hs|1p34.3
A_23_P150053	4.25542	up	3.86834	up	4.10644	up	4.07674	A_23_P150053	ATCATGAAGTGTGATATTGACATCAGGAAGGACCTCTATGCTAACAATGTCCTATCAGGG	NM_001613	NM_001613	NM_001613	Hs.500483	59	ACTA2	actin, alpha 2, smooth muscle, aorta	ENST00000458208	THC2573035	GO:0000166(nucleotide binding)|GO:0005524(ATP binding)|GO:0005737(cytoplasm)|GO:0005829(cytosol)|GO:0006936(muscle contraction)|GO:0008217(regulation of blood pressure)|GO:0009615(response to virus)|GO:0014829(vascular smooth muscle contraction)|GO:0015629(actin cytoskeleton)|GO:0030485(smooth muscle contractile fiber)	Homo sapiens actin, alpha 2, smooth muscle, aorta (ACTA2), transcript variant 2, mRNA [NM_001613]	chr10:90697958-90697899	hs|10q23.31
A_23_P360744	2.495	up	3.70846	up	3.33863	up	3.18069	A_23_P360744	TTCAGGTACCAGGATGCAATGGATTTATTTGATTCAGGGGACCTGTATTTCCATGTCAAA	NM_000448	NM_000448	NM_000448	Hs.73958	5896	RAG1	recombination activating gene 1	ENST00000299440	THC2760112	GO:0002331(pre-B cell allelic exclusion)|GO:0003677(DNA binding)|GO:0004519(endonuclease activity)|GO:0004842(ubiquitin-protein ligase activity)|GO:0005515(protein binding)|GO:0005622(intracellular)|GO:0005634(nucleus)|GO:0006310(DNA recombination)|GO:0006955(immune response)|GO:0008270(zinc ion binding)|GO:0010390(histone monoubiquitination)|GO:0016265(death)|GO:0016568(chromatin modification)|G…	Homo sapiens recombination activating gene 1 (RAG1), mRNA [NM_000448]	chr11:36601124-36601183	hs|11p12
A_23_P12746	12.9981	up	17.5349	up	16.0439	up	15.5256	A_23_P12746	CTGTCCTTTTTTCCTTTGCCTAATTGAAGAAATAATTGCTTGTTTTCTAGCCTGGCAAGA	NM_002438	NM_002438	NM_002438	Hs.75182	4360	MRC1	mannose receptor, C type 1	ENST00000239761	THC2464756	GO:0004872(receptor activity)|GO:0005488(binding)|GO:0005529(sugar binding)|GO:0005537(mannose binding)|GO:0005768(endosome)|GO:0005886(plasma membrane)|GO:0005887(integral to plasma membrane)|GO:0006898(receptor-mediated endocytosis)|GO:0010008(endosome membrane)	Homo sapiens mannose receptor, C type 1 (MRC1), mRNA [NM_002438]	chr10:18199506-18199565	hs|10p12.33
A_23_P103433	2.38636	up	2.46979	up	2.36442	up	2.40685	A_23_P103433	CCCATGGCCCAGAATGATGCTGCTAGTTTTCTACTGAGTGAAGCCATTACGTCTATTTCT	NM_145047	NM_145047	NM_145047	Hs.202207	127700	OSCP1	organic solute carrier partner 1	ENST00000471369	THC2602878	GO:0005886(plasma membrane)|GO:0006810(transport)|GO:0009925(basal plasma membrane)	Homo sapiens organic solute carrier partner 1 (OSCP1), transcript variant 1, mRNA [NM_145047]	chr1:36883674-36883615	hs|1p34.3
A_23_P67661	2.31791	up	2.41615	up	2.13589	up	2.28998	A_23_P67661	CATCCCGTTGTACCTGAAGGGCGGCATCGTTGACAACATCCTGTACCGAGTGACAATGAC	NM_001864	NM_001864	NM_001864	Hs.421621	1346	COX7A1	cytochrome c oxidase subunit VIIa polypeptide 1 (muscle)	ENST00000292907	THC2467522	GO:0004129(cytochrome-c oxidase activity)|GO:0005739(mitochondrion)|GO:0005746(mitochondrial respiratory chain)|GO:0006091(generation of precursor metabolites and energy)|GO:0009055(electron carrier activity)|GO:0016020(membrane)|GO:0016021(integral to membrane)	Homo sapiens cytochrome c oxidase subunit VIIa polypeptide 1 (muscle) (COX7A1), nuclear gene encoding mitochondrial protein, mRNA [NM_001864]	chr19:36642437-36642378	hs|19q13.12
A_23_P377291	6.94254	up	8.07155	up	7.52571	up	7.51327	A_23_P377291	TTTTTTAAGCATCCTGACAGGAAATGTTTTCTTCTACATGGAAAGATAGACAGCAGCCAA	NM_003236	NM_003236	NM_003236	Hs.170009	7039	TGFA	transforming growth factor, alpha	ENST00000295400	THC2630659	GO:0000187(activation of MAPK activity)|GO:0001525(angiogenesis)|GO:0001934(positive regulation of protein phosphorylation)|GO:0001948(glycoprotein binding)|GO:0004708(MAP kinase kinase activity)|GO:0004871(signal transducer activity)|GO:0005154(epidermal growth factor receptor binding)|GO:0005515(protein binding)|GO:0005576(extracellular region)|GO:0005615(extracellular space)|GO:0005634(nucleus…	Homo sapiens transforming growth factor, alpha (TGFA), transcript variant 1, mRNA [NM_003236]	chr2:70675378-70675319	hs|2p13.3
A_23_P39790	4.00818	up	4.27696	up	3.46424	up	3.91646	A_23_P39790	GCACGTTAATTTTTCTTGCTTCAAAATTGTCCCACAGTGGCATTCTGGAGTCCGTCTGTC	NM_015717	NM_015717	NM_015717	Hs.199731	50489	CD207	CD207 molecule, langerin	ENST00000410009	THC2478915	GO:0005488(binding)|GO:0005529(sugar binding)|GO:0005537(mannose binding)|GO:0016020(membrane)|GO:0016021(integral to membrane)|GO:0030139(endocytic vesicle)|GO:0051607(defense response to virus)	Homo sapiens CD207 molecule, langerin (CD207), mRNA [NM_015717]	chr2:71058089-71058030	hs|2p13.3
A_33_P3407400	3.55921	up	3.45816	up	3.98913	up	3.66883	A_33_P3407400	GAGAAAAGGGACTTGCTAGATACCAATGATTATGAAGAATATAAGGTACCTACTGATATG	NM_144722	NM_144722	NM_144722	Hs.298863	79925	SPEF2	sperm flagellar 2	ENST00000282469	THC2477884	GO:0005524(ATP binding)|GO:0006139(nucleobase, nucleoside, nucleotide and nucleic acid metabolic process)|GO:0019205(nucleobase, nucleoside, nucleotide kinase activity)|GO:0046983(protein dimerization activity)	Homo sapiens sperm flagellar 2 (SPEF2), transcript variant 2, mRNA [NM_144722]	chr5:35670285-35670344	hs|5p13.2
A_23_P150768	2.30736	up	2.43688	up	2.57875	up	2.441	A_23_P150768	TGCTGGTTGGTATCTGTAAATGTTTAATAAATATCTGAGCATGTATCTATCAACGCCAAG	NM_007256	NM_007256	NM_007256	Hs.7884	11309	SLCO2B1	solute carrier organic anion transporter family, member 2B1	ENST00000524599	THC2461194	GO:0005215(transporter activity)|GO:0005886(plasma membrane)|GO:0006811(ion transport)|GO:0008514(organic anion transmembrane transporter activity)|GO:0015347(sodium-independent organic anion transmembrane transporter activity)|GO:0015711(organic anion transport)|GO:0016021(integral to membrane)|GO:0016324(apical plasma membrane)|GO:0043252(sodium-independent organic anion transport)|GO:0055085(t…	Homo sapiens solute carrier organic anion transporter family, member 2B1 (SLCO2B1), transcript variant 1, mRNA [NM_007256]	chr11:74917103-74917162	hs|11q13.4
A_32_P219660	2.39485	up	3.04243	up	2.5262	up	2.65449	A_32_P219660	GTTGAAATACCTGCAAAGTAGCAAGAAGCTACATCTCTCAACCTTGGGCAATGAAAATAA	NM_013453	NM_013453	NM_013453	Hs.334464	30014	SPANXA1	sperm protein associated with the nucleus, X-linked, family member A1	ENST00000358993	THC2472061		Homo sapiens sperm protein associated with the nucleus, X-linked, family member A1 (SPANXA1), mRNA [NM_013453]	chrX:140678815-140678874	hs|Xq27.2
A_23_P106145	2.20995	up	2.37924	up	2.14561	up	2.24493	A_23_P106145	ATTGTGTTGGTTGTTTTAAATGTCGTCTGTGGGGAAAGCTTCAGACTCAGGGTTTGGGCA	NM_014584	NM_014584	NM_014584	Hs.592304	30001	ERO1L	ERO1-like (S. cerevisiae)	ENST00000555069	THC2549878	GO:0005624(membrane fraction)|GO:0005783(endoplasmic reticulum)|GO:0005788(endoplasmic reticulum lumen)|GO:0005789(endoplasmic reticulum membrane)|GO:0005792(microsome)|GO:0006457(protein folding)|GO:0006464(protein modification process)|GO:0006467(protein thiol-disulfide exchange)|GO:0006810(transport)|GO:0009266(response to temperature stimulus)|GO:0016020(membrane)|GO:0016491(oxidoreductase ac…	Homo sapiens ERO1-like (S. cerevisiae) (ERO1L), mRNA [NM_014584]	chr14:53113136-53112990	hs|14q22.1
A_33_P3281552	2.25103	up	3.24444	up	2.95983	up	2.81843	A_33_P3281552	GTATGTGTTATATGCCCTCAATGTATTCACTGACTGTTCTGTAATTTCAGTTTGTCTGTT	NM_001034853	NM_001034853	NM_001034853	Hs.61438	6103	RPGR	retinitis pigmentosa GTPase regulator	ENST00000378505	THC2482642	GO:0001750(photoreceptor outer segment)|GO:0005085(guanyl-nucleotide exchange factor activity)|GO:0005515(protein binding)|GO:0005622(intracellular)|GO:0005737(cytoplasm)|GO:0005794(Golgi apparatus)|GO:0005813(centrosome)|GO:0005856(cytoskeleton)|GO:0005929(cilium)|GO:0005932(microtubule basal body)|GO:0006886(intracellular protein transport)|GO:0007601(visual perception)|GO:0030030(cell projecti…	Homo sapiens retinitis pigmentosa GTPase regulator (RPGR), transcript variant C, mRNA [NM_001034853]	chrX:38143761-38143702	hs|Xp11.4
A_23_P50919	3.34864	up	3.56678	up	3.47494	up	3.46345	A_23_P50919	ACCTTTTCTGTTTTTCATCCGACATAATCCTACAGGTGCTGTGTTATTCATGGGGCAGAT	NM_006216	NM_006216	NM_006216	Hs.38449	5270	SERPINE2	serpin peptidase inhibitor, clade E (nexin, plasminogen activator inhibitor type 1), member 2	ENST00000478966	THC2641761	GO:0004867(serine-type endopeptidase inhibitor activity)|GO:0005102(receptor binding)|GO:0005515(protein binding)|GO:0005539(glycosaminoglycan binding)|GO:0005576(extracellular region)|GO:0005615(extracellular space)|GO:0005829(cytosol)|GO:0007275(multicellular organismal development)|GO:0007399(nervous system development)|GO:0008201(heparin binding)|GO:0010757(negative regulation of plasminogen …	Homo sapiens serpin peptidase inhibitor, clade E (nexin, plasminogen activator inhibitor type 1), member 2 (SERPINE2), transcript variant 1, mRNA [NM_006216]	chr2:224842295-224840597	hs|2q36.1
A_23_P70794	2.24408	up	2.91018	up	2.31862	up	2.49096	A_23_P70794	TGAAGTGTGGTGATGCATCTAACACCTTTTGCTGCTCACTGAGAACCCAGCTTTGAACTT	NM_016277	NM_016277	NM_016277	Hs.555016	51715	RAB23	RAB23, member RAS oncogene family	ENST00000317483	THC2462827	GO:0000166(nucleotide binding)|GO:0005525(GTP binding)|GO:0005886(plasma membrane)|GO:0007165(signal transduction)|GO:0007264(small GTPase mediated signal transduction)|GO:0007399(nervous system development)|GO:0008589(regulation of smoothened signaling pathway)|GO:0015031(protein transport)|GO:0021513(spinal cord dorsal/ventral patterning)|GO:0042733(embryonic digit morphogenesis)|GO:0045861(neg…	Homo sapiens RAB23, member RAS oncogene family (RAB23), transcript variant 1, mRNA [NM_016277]	chr6:57054274-57054215	hs|6p11.2
A_23_P57784	2.8872	up	3.44408	up	2.98509	up	3.10546	A_23_P57784	CCCGATGCTTTCTGTGGCTAAACAGATGTAATGGGAAGAAATAAAAGCCTACGTGTTGGT	NM_021101	NM_021101	NM_021101	Hs.439060	9076	CLDN1	claudin 1	ENST00000295522	THC2509366	GO:0005198(structural molecule activity)|GO:0005886(plasma membrane)|GO:0005887(integral to plasma membrane)|GO:0005923(tight junction)|GO:0007155(cell adhesion)|GO:0016021(integral to membrane)|GO:0016328(lateral plasma membrane)|GO:0016338(calcium-independent cell-cell adhesion)|GO:0030054(cell junction)|GO:0042802(identical protein binding)|GO:0044419(interspecies interaction between organisms)	Homo sapiens claudin 1 (CLDN1), mRNA [NM_021101]	chr3:190024060-190024001	hs|3q28
A_24_P419087	2.35035	up	3.07759	up	2.18341	up	2.53712	A_24_P419087	CCCTCCAGTAAGACTCTTCCAAATTCATGGAAATGACAAATCTAACACCAAAGCAGTGGA	NM_006576	NM_006576	NM_006576	Hs.584854	10677	AVIL	advillin	ENST00000548843	THC2653021	GO:0003779(actin binding)|GO:0005737(cytoplasm)|GO:0006950(response to stress)|GO:0007010(cytoskeleton organization)|GO:0007399(nervous system development)|GO:0010976(positive regulation of neuron projection development)|GO:0015629(actin cytoskeleton)|GO:0030424(axon)|GO:0042995(cell projection)|GO:0043005(neuron projection)|GO:0051693(actin filament capping)|GO:0060271(cilium morphogenesis)	Homo sapiens advillin (AVIL), mRNA [NM_006576]	chr12:58200287-58200228	hs|12q14.1
A_24_P6370	2.46166	up	2.86466	up	2.37624	up	2.56752	A_24_P6370	TGCTGGCAAAACGGCATAGCTATTCTCTCTGTTTTAGTTTGATATATAGTAGTGGTAGGA	NM_178550	NM_178550	NM_178550	Hs.407631	339512	C1orf110	chromosome 1 open reading frame 110	ENST00000367910	THC2490752		Homo sapiens chromosome 1 open reading frame 110 (C1orf110), mRNA [NM_178550]	chr1:162824211-162824152	hs|1q23.3
A_33_P3341906	2.40366	up	3.53063	up	3.53164	up	3.15531	A_33_P3341906	CATTTTCTGGATTTGTCTGATCGTTTTCTCCTGAGTAGATTCAGATTGAAGTTTTTGGTC	ENST00000374148		BC037922	Hs.385493	170371	C10orf128	chromosome 10 open reading frame 128	ENST00000374148	THC2606434	GO:0016020(membrane)|GO:0016021(integral to membrane)	chromosome 10 open reading frame 128 [Source:HGNC Symbol;Acc:27274] [ENST00000374148]	chr10:50368457-50368398	hs|10q11.23
A_23_P66050	2.36895	up	2.35121	up	2.23954	up	2.3199	A_23_P66050	GACTTAGGGAATCCTACCACTCTGCTGGATTTGGAACCCCCTAGGCTGACGCGGACGTAT	NM_033309	NM_033309	NM_033309	Hs.513666	84752	B3GNT9	UDP-GlcNAc:betaGal beta-1,3-N-acetylglucosaminyltransferase 9		THC2471672	GO:0000139(Golgi membrane)|GO:0005794(Golgi apparatus)|GO:0006486(protein glycosylation)|GO:0008378(galactosyltransferase activity)|GO:0016020(membrane)|GO:0016021(integral to membrane)|GO:0016757(transferase activity, transferring glycosyl groups)	Homo sapiens UDP-GlcNAc:betaGal beta-1,3-N-acetylglucosaminyltransferase 9 (B3GNT9), mRNA [NM_033309]	chr16:67182872-67182813	hs|16q22.1
A_33_P3295655	2.53281	up	3.6416	up	3.06451	up	3.07964	A_33_P3295655	TAACTGAACGCTAATGTCTGTATAAGAGTTGCTGCAACAATAAACAAGAACTTCACCTCT	NM_001163	NM_001163	NM_001163	Hs.171939	320	APBA1	amyloid beta (A4) precursor protein-binding, family A, member 1		THC2612086	GO:0001540(beta-amyloid binding)|GO:0005515(protein binding)|GO:0005546(phosphatidylinositol-4,5-bisphosphate binding)|GO:0005886(plasma membrane)|GO:0006461(protein complex assembly)|GO:0006886(intracellular protein transport)|GO:0007155(cell adhesion)|GO:0007268(synaptic transmission)|GO:0007399(nervous system development)|GO:0007626(locomotory behavior)|GO:0008021(synaptic vesicle)|GO:0008088(…	Homo sapiens amyloid beta (A4) precursor protein-binding, family A, member 1 (APBA1), mRNA [NM_001163]	chr9:72042509-72042450	hs|9q21.11
A_33_P3351416	13.7599	up	10.567	up	11.1063	up	11.8111	A_33_P3351416	TGTGAAGAAGTTTGTTGAATACTGTGACGTGAATAATGACAAATCCATCTCCGTACAAGA	NM_022138	NM_022138	NM_022138	Hs.487200	64094	SMOC2	SPARC related modular calcium binding 2	ENST00000366793	THC2689097	GO:0005509(calcium ion binding)|GO:0005576(extracellular region)|GO:0005604(basement membrane)|GO:0007165(signal transduction)	Homo sapiens SPARC related modular calcium binding 2 (SMOC2), transcript variant 1, mRNA [NM_022138]	chr6:169053787-169053846	hs|6q27
A_24_P392110	10.3378	up	11.2363	up	10.2217	up	10.5986	A_24_P392110	TTGCTCTGTTCGTAACTCAGCCACTGGCAAGGAAAGCTCCAAATCCATGACAGTAAAAGT	NM_182707	NM_182707	NM_182707	Hs.466843	440533	PSG8	pregnancy specific beta-1-glycoprotein 8	ENST00000426252	NP095802	GO:0005576(extracellular region)	Homo sapiens pregnancy specific beta-1-glycoprotein 8 (PSG8), transcript variant 1, mRNA [NM_182707]	chr19:43258549-43258490	hs|19q13.2
A_23_P4190	2.41762	up	2.26957	up	2.12067	up	2.26929	A_23_P4190	GCAAAGGGAAGATCTCTCACTTCAAGATTCCGAAGTACATCGTGTTTGTCACAAACTACC	NM_025149	NM_025149	NM_025149	Hs.288959	80221	ACSF2	acyl-CoA synthetase family member 2	ENST00000511147	THC2640186	GO:0000166(nucleotide binding)|GO:0005524(ATP binding)|GO:0005739(mitochondrion)|GO:0006629(lipid metabolic process)|GO:0006631(fatty acid metabolic process)|GO:0016874(ligase activity)	Homo sapiens acyl-CoA synthetase family member 2 (ACSF2), mRNA [NM_025149]	chr17:48551355-48551608	hs|17q21.33
A_24_P750817	4.43459	up	4.42593	up	4.56124	up	4.47392	A_24_P750817	CAGGCATGTGTTTCATCATCATCCAGAGCCTAAGGACTGACAGGCAGAGAATTGGAATAT	NM_001205280	NM_001205280	NM_001205280	Hs.512509	147710	IGSF23	immunoglobulin superfamily, member 23	ENST00000441389	THC2684256		Homo sapiens immunoglobulin superfamily, member 23 (IGSF23), mRNA [NM_001205280]	chr19:45130837-45138726	hs|19q13.31
A_33_P3405269	2.96378	up	2.55268	up	2.55132	up	2.68926	A_33_P3405269	AGTCAATCTATGAGATTCGTAACAAGGACCTGCCAAGGGTCAGTGTTCCCAATTTTGGCA	NM_020660	NM_020660	NM_020660	Hs.283816	57369	GJD2	gap junction protein, delta 2, 36kDa	ENST00000290374	THC2484403	GO:0001508(regulation of action potential)|GO:0005243(gap junction channel activity)|GO:0005886(plasma membrane)|GO:0005921(gap junction)|GO:0005922(connexon complex)|GO:0007154(cell communication)|GO:0007268(synaptic transmission)|GO:0007601(visual perception)|GO:0016021(integral to membrane)|GO:0030054(cell junction)	Homo sapiens gap junction protein, delta 2, 36kDa (GJD2), mRNA [NM_020660]	chr15:35044770-35044711	hs|15q14
A_33_P3319870	2.97752	up	2.22765	up	3.49724	up	2.9008	A_33_P3319870	GGTGTGTCTTCCAACTTTCATTGAAAATGCCATATCTATACCATATTTTATTCGAGTCAC	NM_001191323	NM_001191323	NM_001191323	Hs.40098	26585	GREM1	gremlin 1	ENST00000322805	THC2468932	GO:0001525(angiogenesis)|GO:0002689(negative regulation of leukocyte chemotaxis)|GO:0003337(mesenchymal to epithelial transition involved in metanephros morphogenesis)|GO:0005125(cytokine activity)|GO:0005515(protein binding)|GO:0005576(extracellular region)|GO:0005615(extracellular space)|GO:0006915(apoptosis)|GO:0007267(cell-cell signaling)|GO:0007275(multicellular organismal development)|GO:00…	Homo sapiens gremlin 1 (GREM1), transcript variant 2, mRNA [NM_001191323]	chr15:33025842-33025901	hs|15q13.3
A_33_P3271276	5.466	up	5.36144	up	5.23524	up	5.35423	A_33_P3271276	CCTCTCCTTAATCCAATATAGCAGCCGTGAAGTCATTTCTGTATTTCAGGAAGACTGGCA	NM_001130014	NM_001130014	NM_001130014	Hs.654415	5673	PSG5	pregnancy specific beta-1-glycoprotein 5	ENST00000407356	THC2525007	GO:0005515(protein binding)|GO:0005576(extracellular region)|GO:0007565(female pregnancy)	Homo sapiens pregnancy specific beta-1-glycoprotein 5 (PSG5), transcript variant 2, mRNA [NM_001130014]	chr19:43674267-43674208	hs|19q13.31
A_33_P3358412	2.43412	up	3.44388	up	2.18064	up	2.68621	A_33_P3358412	CCAGTGAAGAAATGGTAGCGTCAGTCCAAGATACTAATCAACATGGCAATCTTCACTACA	AK125043		AK125043	Hs.587138	100128198	LOC100128198	uncharacterized LOC100128198		THC2620670		Homo sapiens cDNA FLJ43053 fis, clone BRTHA3006856. [AK125043]	chr21:33655914-33655855	hs|21q22.11
A_32_P29615	2.31661	up	2.51773	up	2.28603	up	2.37346	A_32_P29615	AAGGTCTTTAATCAGAAGCGATACCTTGCCTGCCATCGTAGATGTCACACTGGTGAGAAA	NM_199132	NM_199132	NM_199132	Hs.467223	90333	ZNF468	zinc finger protein 468	ENST00000396409	THC2470903	GO:0003677(DNA binding)|GO:0005622(intracellular)|GO:0005634(nucleus)|GO:0006355(regulation of transcription, DNA-dependent)|GO:0008270(zinc ion binding)|GO:0046872(metal ion binding)	Homo sapiens zinc finger protein 468 (ZNF468), transcript variant 1, mRNA [NM_199132]	chr19:53344799-53344740	hs|19q13.41
A_33_P3372217	5.69305	up	5.59254	up	5.13393	up	5.47317	A_33_P3372217	ATCCAAAACCTCTTTAGAGACTGGATGTTGGATGCAGAATCCTAGGAGGTTCTAGCCACA	ENST00000401992		BG354573	Hs.656741	5673	PSG5	pregnancy specific beta-1-glycoprotein 5	ENST00000401992	THC2507527	GO:0005515(protein binding)|GO:0005576(extracellular region)|GO:0007565(female pregnancy)	pregnancy specific beta-1-glycoprotein 5 [Source:HGNC Symbol;Acc:9522] [ENST00000401992]	chr19:43687537-43687478	hs|19q13.31
A_23_P129556	2.27371	up	2.34721	up	2.21295	up	2.27795	A_23_P129556	GTCTGTGTGTTTTAGTTTCATCACCTGTTATCTGTGTTTGCTGAGGAGAGTGGAACAGAA	NM_000418	NM_000418	NM_000418	Hs.513457	3566	IL4R	interleukin 4 receptor	ENST00000170630	THC2467328	GO:0002532(production of molecular mediator involved in inflammatory response)|GO:0004872(receptor activity)|GO:0004913(interleukin-4 receptor activity)|GO:0005057(receptor signaling protein activity)|GO:0005515(protein binding)|GO:0005576(extracellular region)|GO:0005615(extracellular space)|GO:0005886(plasma membrane)|GO:0005887(integral to plasma membrane)|GO:0006955(immune response)|GO:000716…	Homo sapiens interleukin 4 receptor (IL4R), transcript variant 1, mRNA [NM_000418]	chr16:27375999-27376058	hs|16p12.1
A_33_P3224710	2.21319	up	3.32856	up	2.75583	up	2.76586	A_33_P3224710	GGTCATTGCCTTTCTCCATTGTCTAGTAGACATGTCTAAAGTTCAAACTTTATAGGATAA	NM_012252	NM_012252	NM_012252	Hs.125962	22797	TFEC	transcription factor EC	ENST00000393485	THC2474951	GO:0003677(DNA binding)|GO:0003700(sequence-specific DNA binding transcription factor activity)|GO:0003713(transcription coactivator activity)|GO:0003714(transcription corepressor activity)|GO:0005634(nucleus)|GO:0006355(regulation of transcription, DNA-dependent)|GO:0034605(cellular response to heat)	Homo sapiens transcription factor EC (TFEC), transcript variant 1, mRNA [NM_012252]	chr7:115580160-115580101	hs|7q31.2
A_23_P202448	3.23231	up	4.09276	up	3.81566	up	3.71358	A_23_P202448	GTGACATTTCCATGCATAAATGCGATCCACAGAAGGTCCTGGTGGTATTTGTAACTTTTT	NM_199168	NM_199168	NM_199168	Hs.522891	6387	CXCL12	chemokine (C-X-C motif) ligand 12	ENST00000343575	NP1463960	GO:0001569(patterning of blood vessels)|GO:0001666(response to hypoxia)|GO:0001667(ameboidal cell migration)|GO:0001764(neuron migration)|GO:0001938(positive regulation of endothelial cell proliferation)|GO:0004871(signal transducer activity)|GO:0005102(receptor binding)|GO:0005576(extracellular region)|GO:0005615(extracellular space)|GO:0005886(plasma membrane)|GO:0006874(cellular calcium ion ho…	Homo sapiens chemokine (C-X-C motif) ligand 12 (CXCL12), transcript variant 1, mRNA [NM_199168]	chr10:44872947-44872888	hs|10q11.21
A_33_P3368879	3.72779	up	3.35622	up	3.30084	up	3.46162	A_33_P3368879	TGGTTTAAAGAAAAGCTTCTCTAGAGACAGAGATGAAGCTGGTGGCAAGAGTGGCGAGAA	NM_012134	NM_012134	NM_012134	Hs.519075	25802	LMOD1	leiomodin 1 (smooth muscle)	ENST00000400965	NP324847	GO:0005523(tropomyosin binding)|GO:0005624(membrane fraction)|GO:0005737(cytoplasm)|GO:0005829(cytosol)|GO:0005856(cytoskeleton)|GO:0006936(muscle contraction)	Homo sapiens leiomodin 1 (smooth muscle) (LMOD1), mRNA [NM_012134]	chr1:201869757-201869698	hs|1q32.1
A_32_P120791	2.03262	up	2.04097	up	2.142	up	2.07186	A_32_P120791	GCACTGATGTAATTCTTTGCGTCAAAGCTAAAGCTCTTCTTTATGTTCGTTTTCAGTCCT	BC040303		BC040303	Hs.706850	727916	LOC727916	uncharacterized LOC727916		THC2607325		Homo sapiens cDNA clone IMAGE:4830172. [BC040303]	chr6:64281487-64281428	hs|6q12
A_23_P74059	2.52238	up	2.04342	up	2.31799	up	2.2946	A_23_P74059	AGCTGCAGCTTCCTGTCAACACTTCTCACATCTTATGCTAACTGTAGATAAAGTGGTTTG	NM_006172	NM_006172	NM_006172	Hs.75640	4878	NPPA	natriuretic peptide A	ENST00000376480	THC2557228	GO:0005102(receptor binding)|GO:0005179(hormone activity)|GO:0005576(extracellular region)|GO:0005634(nucleus)|GO:0005737(cytoplasm)|GO:0006182(cGMP biosynthetic process)|GO:0007168(receptor guanylyl cyclase signaling pathway)|GO:0008217(regulation of blood pressure)|GO:0030308(negative regulation of cell growth)|GO:0032868(response to insulin stimulus)|GO:0042629(mast cell granule)|GO:0048471(pe…	Homo sapiens natriuretic peptide A (NPPA), mRNA [NM_006172]	chr1:11905940-11905881	hs|1p36.22
A_24_P319113	2.79261	up	3.06698	up	2.50654	up	2.78871	A_24_P319113	TGTTGAGAAACGGACTCTGATAAAAGTCTTCGGGATCCGTTTCGACATCCTGGTTTTTGG	NM_002562	NM_002562	NM_002562	Hs.729169	5027	P2RX7	purinergic receptor P2X, ligand-gated ion channel, 7	ENST00000377162	NP1456785	GO:0001530(lipopolysaccharide binding)|GO:0001614(purinergic nucleotide receptor activity)|GO:0002028(regulation of sodium ion transport)|GO:0002218(activation of innate immune response)|GO:0004872(receptor activity)|GO:0004931(extracellular ATP-gated cation channel activity)|GO:0005102(receptor binding)|GO:0005216(ion channel activity)|GO:0005524(ATP binding)|GO:0005737(cytoplasm)|GO:0005886(pla…	Homo sapiens purinergic receptor P2X, ligand-gated ion channel, 7 (P2RX7), transcript variant 1, mRNA [NM_002562]	chr12:121613218-121613277	hs|12q24.31
A_24_P712562	2.6381	up	2.78501	up	2.64275	up	2.68862	A_24_P712562	ACTGCTTCATTTTACTAACCTGCATAGATCACTAAAACCAATAGCTTAAAGCATAGACAC	NM_001085430	NM_001085430	NM_001085430	Hs.658949	339210	C17orf67	chromosome 17 open reading frame 67	ENST00000397862	THC2621951	GO:0005576(extracellular region)	Homo sapiens chromosome 17 open reading frame 67 (C17orf67), mRNA [NM_001085430]	chr17:54869564-54869505	hs|17q22
A_23_P166993	2.48452	up	3.26171	up	2.27281	up	2.67301	A_23_P166993	CAGGCAATCTCCATTTCTCAGTGACAGAAGCATGTTTGAGATGCCGTGGGAAACCAAATA	NM_004441	NM_004441	NM_004441	Hs.116092	2047	EPHB1	EPH receptor B1	ENST00000398015	THC2470800	GO:0000166(nucleotide binding)|GO:0001525(angiogenesis)|GO:0004872(receptor activity)|GO:0005005(transmembrane-ephrin receptor activity)|GO:0005515(protein binding)|GO:0005524(ATP binding)|GO:0005737(cytoplasm)|GO:0005768(endosome)|GO:0005886(plasma membrane)|GO:0005887(integral to plasma membrane)|GO:0007411(axon guidance)|GO:0008046(axon guidance receptor activity)|GO:0021545(cranial nerve deve…	Homo sapiens EPH receptor B1 (EPHB1), mRNA [NM_004441]	chr3:134978114-134978173	hs|3q22.2
A_24_P10226	3.89028	up	3.53195	up	3.9135	up	3.77858	A_24_P10226	TTCTACTTTGATGTTCTGCAGTCTATTACAGACATAATACAAATCAATGGCATCCCCACT	NM_024966	NM_024966	NM_024966	Hs.511265	80031	SEMA6D	sema domain, transmembrane domain (TM), and cytoplasmic domain, (semaphorin) 6D	ENST00000389425	THC2482716	GO:0004872(receptor activity)|GO:0005737(cytoplasm)|GO:0005794(Golgi apparatus)|GO:0005886(plasma membrane)|GO:0007275(multicellular organismal development)|GO:0007399(nervous system development)|GO:0007411(axon guidance)|GO:0016021(integral to membrane)|GO:0030154(cell differentiation)	Homo sapiens sema domain, transmembrane domain (TM), and cytoplasmic domain, (semaphorin) 6D (SEMA6D), transcript variant 6, mRNA [NM_024966]	chr15:48056173-48056232	hs|15q21.1
A_24_P34534	2.99726	up	2.83145	up	2.62617	up	2.81829	A_24_P34534	CGGAGGGAAGGTTTCCCTTTATATGAAGACGACGAAGGAAGAGCAAGGCCATCCGAGTAT	NM_152526	NM_152526	NM_152526	Hs.729379	117583	PARD3B	par-3 partitioning defective 3 homolog B (C. elegans)	ENST00000358768	THC2601087	GO:0005923(tight junction)|GO:0007049(cell cycle)|GO:0012505(endomembrane system)|GO:0016020(membrane)|GO:0030054(cell junction)|GO:0051301(cell division)	Homo sapiens par-3 partitioning defective 3 homolog B (C. elegans) (PARD3B), mRNA [NM_152526]	chr2:206364684-206364743	hs|2q33.3
A_24_P402080	2.66667	up	3.003	up	2.55008	up	2.73991	A_24_P402080	CTTCCTCTGTATAAGCGATACATTTGTAAATCATGGGAATGTATTTGATGGTAATTGCCT	NM_001025100	NM_001025100	NM_001025100	Hs.551713	4155	MBP	myelin basic protein	ENST00000397860	THC2491815	GO:0005886(plasma membrane)|GO:0006955(immune response)|GO:0007268(synaptic transmission)|GO:0007417(central nervous system development)|GO:0008366(axon ensheathment)|GO:0019911(structural constituent of myelin sheath)|GO:0043209(myelin sheath)	Homo sapiens myelin basic protein (MBP), transcript variant 8, mRNA [NM_001025100]	chr18:74724904-74724845	hs|18q23
A_33_P3356320	3.67931	up	4.72179	up	4.16403	up	4.18838	A_33_P3356320	CAGTGCCTTGAGAACATAAGCAATTTAGTGAACAGAGTTCTTTTCAGAATTTCCTTTTTC	NM_001013672	NM_001013672	NM_001013672	Hs.499607	400566	C17orf97	chromosome 17 open reading frame 97	ENST00000360127	NP854482		Homo sapiens chromosome 17 open reading frame 97 (C17orf97), mRNA [NM_001013672]	chr17:264081-264140	hs|17p13.3
A_23_P200976	2.44503	up	2.34865	up	2.05706	up	2.28358	A_23_P200976	TTCCCCTATCTGTTTCAACTGCTGGAAGATGAAGGCTACAAAGGCTTCGTGGGCTGTGAG	NM_001190880	NM_001190880	NM_001190880	Hs.709864	81888	HYI	hydroxypyruvate isomerase (putative)	ENST00000372426	THC2527428	GO:0008903(hydroxypyruvate isomerase activity)|GO:0016853(isomerase activity)	Homo sapiens hydroxypyruvate isomerase (putative) (HYI), transcript variant 3, mRNA [NM_001190880]	chr1:43917153-43917094	hs|1p34.2
A_33_P3364801	2.52466	up	2.27612	up	2.2248	up	2.34186	A_33_P3364801	AGGGGGATGCGAAACTCAAAGGAGTTAGGATGTCAACCCTGCAAACCGCAGAAACTAAAC	XM_379325	XM_379325	XM_379325	Hs.534795	401180	LOC401180	uncharacterized LOC401180				PREDICTED: Homo sapiens hypothetical protein LOC401180 (LOC401180), mRNA [XM_379325]	chr5:34657468-34657409	hs|5p13.2
A_24_P174793	2.28232	up	2.90009	up	2.54997	up	2.57746	A_24_P174793	GAGTTTAACATGTGTGGTCTTGGTATTCTTAAGGGAACTTCCACATTATACATTTGATGT	NM_000439	NM_000439	NM_000439	Hs.78977	5122	PCSK1	proprotein convertase subtilisin/kexin type 1	ENST00000311106	THC2612373	GO:0004175(endopeptidase activity)|GO:0004252(serine-type endopeptidase activity)|GO:0005615(extracellular space)|GO:0005791(rough endoplasmic reticulum)|GO:0005794(Golgi apparatus)|GO:0005802(trans-Golgi network)|GO:0006112(energy reserve metabolic process)|GO:0006508(proteolysis)|GO:0007267(cell-cell signaling)|GO:0008152(metabolic process)|GO:0008233(peptidase activity)|GO:0009749(response to …	Homo sapiens proprotein convertase subtilisin/kexin type 1 (PCSK1), transcript variant 1, mRNA [NM_000439]	chr5:95726190-95726131	hs|5q15
A_33_P3275943	2.46599	up	2.46431	up	2.40406	up	2.44479	A_33_P3275943	TACAGTGTCTGACAGACCACTGTGGATTCAGACTGGGAGCATTGAAGTTAACAGTGAAAC	NM_052927	NM_052927	NM_052927	Hs.728994	114825	PWWP2A	PWWP domain containing 2A	ENST00000521424	THC2479610		Homo sapiens PWWP domain containing 2A (PWWP2A), transcript variant 1, mRNA [NM_052927]	chr5:159507723-159507664	hs|5q33.3
A_23_P1691	2.02372	up	2.23372	up	2.07705	up	2.1115	A_23_P1691	ACATGTGCAGTCACTGGTGTCACCCTGGATAGGCAAGGGATAACTCTTCTAACACAAAAT	NM_002421	NM_002421	NM_002421	Hs.83169	4312	MMP1	matrix metallopeptidase 1 (interstitial collagenase)	ENST00000315274	THC2465642	GO:0004222(metalloendopeptidase activity)|GO:0005509(calcium ion binding)|GO:0005576(extracellular region)|GO:0005578(proteinaceous extracellular matrix)|GO:0006508(proteolysis)|GO:0007596(blood coagulation)|GO:0008152(metabolic process)|GO:0008233(peptidase activity)|GO:0008270(zinc ion binding)|GO:0030574(collagen catabolic process)|GO:0044419(interspecies interaction between organisms)|GO:0050…	Homo sapiens matrix metallopeptidase 1 (interstitial collagenase) (MMP1), transcript variant 1, mRNA [NM_002421]	chr11:102660756-102660697	hs|11q22.2
A_33_P3342967	2.62834	up	2.67788	up	2.5659	up	2.62404	A_33_P3342967	TCATATGATCAAGAAACCGCCAGTTGGGCTCTGCTAGAAACTTTTAGTCCTCCCTTAACG	AK128204		AK128204	Hs.634508	100129186	LOC100129186	uncharacterized LOC100129186		THC2481012		Homo sapiens cDNA FLJ46336 fis, clone TESTI4046090. [AK128204]	chr5:42951949-42952008	hs|5p12
A_24_P4705	2.43248	up	2.27713	up	2.07815	up	2.26259	A_24_P4705	TACAGCTATGGATGCACTTAATAGCATGCAGAATTTCTTACGGGGTCGTCCTAAAACCTT	NM_016147	NM_016147	NM_016147	Hs.503251	51400	PPME1	protein phosphatase methylesterase 1	ENST00000328257	THC2785864	GO:0004091(carboxylesterase activity)|GO:0004864(protein phosphatase inhibitor activity)|GO:0006482(protein demethylation)|GO:0008601(protein phosphatase type 2A regulator activity)|GO:0016787(hydrolase activity)|GO:0019903(protein phosphatase binding)|GO:0051721(protein phosphatase 2A binding)|GO:0051722(protein C-terminal methylesterase activity)	Homo sapiens protein phosphatase methylesterase 1 (PPME1), mRNA [NM_016147]	chr11:73941958-73942017	hs|11q13.4
A_33_P3332937	2.19105	up	3.38343	up	2.39493	up	2.65647	A_33_P3332937	AGGTGACATTTAGAACTTGTACTTTAATATGTGTATTTAATAAAATATACCTGTAATATA	BX648740		BX648740	Hs.147563	650794	MIPEPP3	mitochondrial intermediate peptidase pseudogene 3		THC2635761		Homo sapiens mRNA; cDNA DKFZp686C1238 (from clone DKFZp686C1238). [BX648740]	chr13:21875951-21876010	hs|13q12.11
A_33_P3226755	2.19873	up	2.66007	up	2.2401	up	2.3663	A_33_P3226755	TCTAGGGACAAGAACCCTCTACACGCCCATTCCTTGTTTCCTCTAAATAGGGAAAAGCTA	AK125630		AK125630	Hs.195464	2316	FLNA	filamin A, alpha		THC2484428	GO:0001948(glycoprotein binding)|GO:0002576(platelet degranulation)|GO:0003779(actin binding)|GO:0004871(signal transducer activity)|GO:0005080(protein kinase C binding)|GO:0005515(protein binding)|GO:0005576(extracellular region)|GO:0005634(nucleus)|GO:0005737(cytoplasm)|GO:0005802(trans-Golgi network)|GO:0005829(cytosol)|GO:0005886(plasma membrane)|GO:0005938(cell cortex)|GO:0007195(inhibition …	Homo sapiens cDNA FLJ43642 fis, clone STOMA2004925. [AK125630]	chrX:153601811-153601752	hs|Xq28
A_24_P11506	2.46174	up	3.14625	up	2.39333	up	2.66711	A_24_P11506	GAGTCACAACTACAACTTCACGGACTTAACATTGAAGAAAGTATGCGGATGATAAAGCCA	NM_001032998	NM_001032998	NM_001032998	Hs.470126	8942	KYNU	kynureninase	ENST00000460143	THC2627781	GO:0005625(soluble fraction)|GO:0005737(cytoplasm)|GO:0005739(mitochondrion)|GO:0005829(cytosol)|GO:0006569(tryptophan catabolic process)|GO:0009435(NAD biosynthetic process)|GO:0016787(hydrolase activity)|GO:0019363(pyridine nucleotide biosynthetic process)|GO:0019441(tryptophan catabolic process to kynurenine)|GO:0019442(tryptophan catabolic process to acetyl-CoA)|GO:0019805(quinolinate biosynt…	Homo sapiens kynureninase (KYNU), transcript variant 2, mRNA [NM_001032998]	chr2:143715219-143715278	hs|2q22.2
A_23_P50697	8.93075	up	8.91614	up	9.93758	up	9.26149	A_23_P50697	AAAGCTCTTTATCCGCCATATTACTACAAAGCATAGCGGGCTCTATGTTTGCTCTGTTCG	NM_006905	NM_006905	NM_006905	Hs.709192	5669	PSG1	pregnancy specific beta-1-glycoprotein 1	ENST00000270059	THC2586271	GO:0005576(extracellular region)|GO:0007565(female pregnancy)	Homo sapiens pregnancy specific beta-1-glycoprotein 1 (PSG1), transcript variant 1, mRNA [NM_006905]	chr19:43372365-43372306	hs|19q13.2
A_23_P436369	2.88643	up	2.98242	up	3.0523	up	2.97371	A_23_P436369	CCGTGAAAGTGAACCTTCATCTGTTTGTGCCAGTTCTTTACATGTACTAATTTAAGTTTT	NM_015687	NM_015687	NM_015687	Hs.696158	27145	FILIP1	filamin A interacting protein 1	ENST00000370020	THC2473940		Homo sapiens filamin A interacting protein 1 (FILIP1), mRNA [NM_015687]	chr6:76018364-76018305	hs|6q14.1
A_24_P357726	7.44612	up	7.6597	up	7.11549	up	7.4071	A_24_P357726	TATCAATGTGAAATAAGGGACCAATATGGTGGCATCCGCAGTTACCCAGTCACCCTGAAT	NM_182707	NM_182707	NM_182707	Hs.466843	440533	PSG8	pregnancy specific beta-1-glycoprotein 8	ENST00000478387	THC2539798	GO:0005576(extracellular region)	Homo sapiens pregnancy specific beta-1-glycoprotein 8 (PSG8), transcript variant 1, mRNA [NM_182707]	chr19:43259206-43259147	hs|19q13.2
A_23_P154806	2.15769	up	2.55286	up	2.36362	up	2.35806	A_23_P154806	AGACATTGTATGCTTATGGTTTCTCATTATGAAGGTGCAGCTTGTAGGAGGTTTGTACGG	NM_012156	NM_012156	NM_012156	Hs.437422	2036	EPB41L1	erythrocyte membrane protein band 4.1-like 1	ENST00000373951	THC2523234	GO:0003779(actin binding)|GO:0005198(structural molecule activity)|GO:0005488(binding)|GO:0005737(cytoplasm)|GO:0005829(cytosol)|GO:0005856(cytoskeleton)|GO:0005886(plasma membrane)|GO:0007268(synaptic transmission)|GO:0008092(cytoskeletal protein binding)|GO:0019898(extrinsic to membrane)|GO:0030866(cortical actin cytoskeleton organization)	Homo sapiens erythrocyte membrane protein band 4.1-like 1 (EPB41L1), transcript variant 1, mRNA [NM_012156]	chr20:34818126-34818185	hs|20q11.23
A_23_P300076	2.38173	up	2.42253	up	2.22888	up	2.34438	A_23_P300076	AAGTGTAACAGAACAGAGGAACTCTTGGTGGAAGAGATTGAGAAACTCAGGATGAAAACC	NM_032263	NM_032263	NM_032263	Hs.591675	84223	IQCG	IQ motif containing G	ENST00000490748	THC2472190		Homo sapiens IQ motif containing G (IQCG), transcript variant 1, mRNA [NM_032263]	chr3:197640793-197639603	hs|3q29
A_32_P46840	2.30385	up	2.69181	up	2.50366	up	2.49977	A_32_P46840	CATCTCTTGGTCTATGACGACGATGTTGGAGAGTTCCTACTCCGTGATAACTCAGTTCTA	AK090664		AK090664	Hs.655142	729680	LOC729680	uncharacterized LOC729680		THC2613209		Homo sapiens cDNA FLJ33345 fis, clone BRACE2003713. [AK090664]	chr13:21276863-21276804	hs|13q12.11
A_23_P201035	2.51136	up	2.31091	up	2.01338	up	2.27855	A_23_P201035	AGTGTGAGCTTACAGCGACGTAAGCCCAGGGGCAATGGTTTGGGTGACTCACTTTCCCCT	NM_001005741	NM_001005741	NM_001005741	Hs.282997	2629	GBA	glucosidase, beta, acid	ENST00000536555	THC2551237	GO:0004348(glucosylceramidase activity)|GO:0005102(receptor binding)|GO:0005765(lysosomal membrane)|GO:0005975(carbohydrate metabolic process)|GO:0006629(lipid metabolic process)|GO:0006665(sphingolipid metabolic process)|GO:0006680(glucosylceramide catabolic process)|GO:0007040(lysosome organization)|GO:0008219(cell death)|GO:0016020(membrane)|GO:0016798(hydrolase activity, acting on glycosyl bo…	Homo sapiens glucosidase, beta, acid (GBA), transcript variant 2, mRNA [NM_001005741]	chr1:155204686-155204627	hs|1q22
A_32_P194062	2.48967	up	2.8719	up	3.15679	up	2.83945	A_32_P194062	CCTAAGCCCATATGTCTAAGGAAAGGACGCTATTTGGTAATGAGGAACTGTTACTTGTAT	NM_000372	NM_000372	NM_000372	Hs.503555	7299	TYR	tyrosinase (oculocutaneous albinism IA)	ENST00000263321	THC2471120	GO:0004497(monooxygenase activity)|GO:0004503(monophenol monooxygenase activity)|GO:0005507(copper ion binding)|GO:0005515(protein binding)|GO:0005737(cytoplasm)|GO:0005764(lysosome)|GO:0005798(Golgi-associated vesicle)|GO:0006583(melanin biosynthetic process from tyrosine)|GO:0006726(eye pigment biosynthetic process)|GO:0007601(visual perception)|GO:0008283(cell proliferation)|GO:0016020(membran…	Homo sapiens tyrosinase (oculocutaneous albinism IA) (TYR), mRNA [NM_000372]	chr11:89028744-89028803	hs|11q14.3
A_33_P3238479	2.55495	up	2.00475	up	2.41261	up	2.3241	A_33_P3238479	TGTTTTAAGATGGTTTACAAGGAAGGAGTACGCTCAGTAGGAGAAGATAAAATACGTGAA	ENST00000381503				22982	DIP2C	DIP2 disco-interacting protein 2 homolog C (Drosophila)	ENST00000381503	THC2715287	GO:0003824(catalytic activity)|GO:0005634(nucleus)|GO:0008134(transcription factor binding)	DIP2 disco-interacting protein 2 homolog C (Drosophila) [Source:HGNC Symbol;Acc:29150] [ENST00000381503]	chr10:370917-370858	hs|10p15.3
A_23_P32175	3.65659	up	3.40736	up	3.49243	up	3.5188	A_23_P32175	TCAGGGTCTATTCCTTGCGTGGATTATGTGGCCGTAGCATGTTACAGTTCAAACATGTCT	NM_014368	NM_014368	NM_014368	Hs.103137	26468	LHX6	LIM homeobox 6	ENST00000340587	THC2645905	GO:0003700(sequence-specific DNA binding transcription factor activity)|GO:0005634(nucleus)|GO:0006355(regulation of transcription, DNA-dependent)|GO:0007275(multicellular organismal development)|GO:0007399(nervous system development)|GO:0008270(zinc ion binding)|GO:0021799(cerebral cortex radially oriented cell migration)|GO:0021800(cerebral cortex tangential migration)|GO:0021853(cerebral corte…	Homo sapiens LIM homeobox 6 (LHX6), transcript variant 1, mRNA [NM_014368]	chr9:124965139-124965080	hs|9q33.2
A_33_P3276435	2.57077	up	2.60845	up	2.52919	up	2.56947	A_33_P3276435	GACGAGCACTATCACCATAACACCGGTCACAACGTCATCTGCTCGAGGAACCCAGTCAGT	NM_015687	NM_015687	NM_015687	Hs.696158	27145	FILIP1	filamin A interacting protein 1	ENST00000370020	THC2473940		Homo sapiens filamin A interacting protein 1 (FILIP1), mRNA [NM_015687]	chr6:76022173-76022114	hs|6q14.1
A_24_P579356	3.42363	up	3.36846	up	3.22808	up	3.34006	A_24_P579356	CAGCTCACTTGGAAATATGATTCTTGGAGTCAATGATCTCTAAACAAACTGGATTATCAA	NM_001010000	NM_001010000	NM_001010000	Hs.183114	79822	ARHGAP28	Rho GTPase activating protein 28	ENST00000314319	THC2602809	GO:0005096(GTPase activator activity)|GO:0005622(intracellular)|GO:0005634(nucleus)|GO:0005730(nucleolus)|GO:0005829(cytosol)|GO:0007165(signal transduction)|GO:0007264(small GTPase mediated signal transduction)|GO:0051056(regulation of small GTPase mediated signal transduction)	Homo sapiens Rho GTPase activating protein 28 (ARHGAP28), mRNA [NM_001010000]	chr18:6914865-6914924	hs|18p11.31
A_23_P22565	3.92011	down	4.19831	down	2.32396	down	3.4808	A_23_P22565	CAATGTACTGGAGATGGAAGTCATGAGAAGACAGCTGTATGCAGTCAACCGGCGTCTGCG	NM_033085	NM_033085	NM_033085	Hs.301960	89885	FATE1	fetal and adult testis expressed 1	ENST00000370350	THC2463873	GO:0005783(endoplasmic reticulum)|GO:0016020(membrane)|GO:0016021(integral to membrane)	Homo sapiens fetal and adult testis expressed 1 (FATE1), mRNA [NM_033085]	chrX:150890420-150891125	hs|Xq28
A_23_P95640	3.9473	down	6.59717	down	4.21571	down	4.92006	A_23_P95640	TGAGAACTATGGAGTCCATCAGCAGAGATAGTAGTGAAGTCTCTCCCCAGGGAAAATTTT	NM_001007544	NM_001007544	NM_001007544	Hs.662248	440712	C1orf186	chromosome 1 open reading frame 186	ENST00000331555	THC2475722	GO:0016020(membrane)|GO:0016021(integral to membrane)	Homo sapiens chromosome 1 open reading frame 186 (C1orf186), mRNA [NM_001007544]	chr1:206239073-206239014	hs|1q32.1
A_33_P3283619	4.33878	down	5.57061	down	3.06122	down	4.32354	A_33_P3283619	TATCATGGCAAAATCAGCAGGGAAACCGGCGAGAAGCTCCTGCTTGCCACTGGGCTGGAT	NM_001114937	NM_001114937	NM_001114937	Hs.349094	4068	SH2D1A	SH2 domain containing 1A	ENST00000394475	NP080033	GO:0005070(SH3/SH2 adaptor activity)|GO:0005737(cytoplasm)|GO:0006959(humoral immune response)|GO:0006968(cellular defense response)|GO:0007267(cell-cell signaling)|GO:0045954(positive regulation of natural killer cell mediated cytotoxicity)	Homo sapiens SH2 domain containing 1A (SH2D1A), transcript variant 2, mRNA [NM_001114937]	chrX:123480511-123480570	hs|Xq25
A_23_P68998	2.79264	down	2.09923	down	2.04335	down	2.31174	A_23_P68998	CATGTACCAGGTGATGAAGTTTAACAAGTTCTCACTGCCCCCTGAGGCTTTCTACATGAT	NM_017584	NM_017584	NM_017584	Hs.129227	55586	MIOX	myo-inositol oxygenase	ENST00000216075	THC2502488	GO:0004033(aldo-keto reductase (NADP) activity)|GO:0005737(cytoplasm)|GO:0008199(ferric iron binding)|GO:0016234(inclusion body)|GO:0016651(oxidoreductase activity, acting on NADH or NADPH)|GO:0016701(oxidoreductase activity, acting on single donors with incorporation of molecular oxygen)|GO:0019310(inositol catabolic process)|GO:0046872(metal ion binding)|GO:0050113(inositol oxygenase activity)|…	Homo sapiens myo-inositol oxygenase (MIOX), mRNA [NM_017584]	chr22:50927830-50927974	hs|22q13.33
A_33_P3364463	3.05207	down	3.9053	down	2.1676	down	3.04165	A_33_P3364463	AATGACATTCAATATCTCTGTACATCGGTCATGGTGGAGAGAACATGGGCCTGGTTGTGT	NM_173688	NM_173688	NM_173688	Hs.654662	286183	NKAIN3	Na+/K+ transporting ATPase interacting 3	ENST00000328472	THC2483482	GO:0005886(plasma membrane)|GO:0016021(integral to membrane)	Homo sapiens Na+/K+ transporting ATPase interacting 3 (NKAIN3), mRNA [NM_173688]	chr8:63659502-63659561	hs|8q12.3
A_33_P3403399	2.63198	down	2.1692	down	2.79176	down	2.53098	A_33_P3403399	TGAAGGAATTTTAACGAACGATGTTGGAAAGACAGGCGAGCCTCAGTCAGATCAGCAGAT	NM_018242	NM_018242	NM_018242	Hs.232054	55244	SLC47A1	solute carrier family 47, member 1	ENST00000395585	NP702871	GO:0005451(monovalent cation:hydrogen antiporter activity)|GO:0005624(membrane fraction)|GO:0005886(plasma membrane)|GO:0015238(drug transmembrane transporter activity)|GO:0015297(antiporter activity)|GO:0015695(organic cation transport)|GO:0016021(integral to membrane)|GO:0055085(transmembrane transport)	Homo sapiens solute carrier family 47, member 1 (SLC47A1), mRNA [NM_018242]	chr17:19480656-19480715	hs|17p11.2
A_23_P59261	2.60778	down	2.38313	down	2.20742	down	2.39944	A_23_P59261	CAGTGAAGGGGATTTGCTTCCTTGTTATGTAAAGTTTCTCGGTGTGTTCTGTTAATGTAA	NM_006670	NM_006670	NM_006670	Hs.82128	7162	TPBG	trophoblast glycoprotein	ENST00000535040	THC2467144	GO:0005887(integral to plasma membrane)|GO:0007155(cell adhesion)|GO:0016020(membrane)	Homo sapiens trophoblast glycoprotein (TPBG), transcript variant 1, mRNA [NM_006670]	chr6:83076061-83076120	hs|6q14.1
A_24_P349807	2.32524	down	3.89384	down	3.25118	down	3.15675	A_24_P349807	GAAATTCTTTTGCCCATGCTCTTAGAACTTGAAACTGTGAGGAACACGGCCACCAAGGCA	NM_001145402	NM_001145402	NM_001145402	Hs.528319	284418	FAM71E2	family with sequence similarity 71, member E2	ENST00000424985	THC2483444		Homo sapiens family with sequence similarity 71, member E2 (FAM71E2), mRNA [NM_001145402]	chr19:55869616-55869557	hs|19q13.42
A_33_P3370454	2.32594	down	5.77839	down	3.96163	down	4.02199	A_33_P3370454	AGACTTTTGCCTCGAAACAGAAATCCATGTTGGGAGATGTTTAAATAGCCGACCCTGCTG	NM_001002035	NM_001002035	NM_001002035	Hs.555032	245911	DEFB108B	defensin, beta 108B	ENST00000328698	THC2759162	GO:0005576(extracellular region)|GO:0042742(defense response to bacterium)	Homo sapiens defensin, beta 108B (DEFB108B), mRNA [NM_001002035]	chr11:71548495-71548553	hs|11q13.4
A_23_P11070	2.98006	down	2.76705	down	2.59594	down	2.78102	A_23_P11070	CAGTCCGTTGTTATGATGACCATTGGCGAGTTGATTGGGTTTGTAACTCCGCTTCTGATT	NM_032553	NM_032553	NM_032553	Hs.326713	84636	GPR174	G protein-coupled receptor 174	ENST00000276077	THC2486154	GO:0004871(signal transducer activity)|GO:0004872(receptor activity)|GO:0004930(G-protein coupled receptor activity)|GO:0005886(plasma membrane)|GO:0016021(integral to membrane)|GO:0045028(purinergic nucleotide receptor activity, G-protein coupled)	Homo sapiens G protein-coupled receptor 174 (GPR174), mRNA [NM_032553]	chrX:78427045-78427104	hs|Xq21.1
A_33_P3370449	2.65836	down	3.41655	down	2.95312	down	3.00935	A_33_P3370449	TTTACAGTTTATGAATACTCTGTCTGGGACCCCAAGAAGCTATGCATGGACCCCGACATA	NM_152413	NM_152413	NM_152413	Hs.380740	137362	GOT1L1	glutamic-oxaloacetic transaminase 1-like 1	ENST00000307599	THC2482697	GO:0005737(cytoplasm)|GO:0006520(cellular amino acid metabolic process)|GO:0008483(transaminase activity)|GO:0009058(biosynthetic process)|GO:0030170(pyridoxal phosphate binding)	Homo sapiens glutamic-oxaloacetic transaminase 1-like 1 (GOT1L1), mRNA [NM_152413]	chr8:37794872-37794813	hs|8p11.23
A_23_P103812	2.7249	down	4.25778	down	2.2458	down	3.07616	A_23_P103812	GTCAGCGTCGTCTAGATCTTTTCTCTTGCTTGCTTCGTCATAGACTCAAGCTGTCTACTA	NM_199051	NM_199051	NM_199051	Hs.65765	339479	FAM5C	family with sequence similarity 5, member C	ENST00000534846	NP1159149	GO:0005576(extracellular region)|GO:0005737(cytoplasm)|GO:0007399(nervous system development)|GO:0045786(negative regulation of cell cycle)	Homo sapiens family with sequence similarity 5, member C (FAM5C), mRNA [NM_199051]	chr1:190067299-190067240	hs|1q31.1
A_33_P3389403	9.97893	down	11.6799	down	12.9278	down	11.5289	A_33_P3389403	ATGCAGCATTTCATCTAGGACTGAACATATAACGCTGGTCAGCTCTTTCAGCATGGTGCA	BC036933		BC036933	Hs.559409	401220	LOC401220	uncharacterized LOC401220				Homo sapiens hypothetical gene supported by BC036933, mRNA (cDNA clone IMAGE:5243701). [BC036933]	chr5:177432592-177432533	hs|5q35.3
A_24_P49896	2.26796	down	3.355	down	2.02757	down	2.55018	A_24_P49896	AAACATCCTCTCAGACACACATTTGTCCGCCAAGTAGTAAGCGTGATCCTTGCCTCTAAA	NM_182833	NM_182833	NM_182833	Hs.249795	220032	GDPD4	glycerophosphodiester phosphodiesterase domain containing 4	ENST00000376217	NP852866	GO:0006071(glycerol metabolic process)|GO:0006629(lipid metabolic process)|GO:0008889(glycerophosphodiester phosphodiesterase activity)|GO:0016020(membrane)|GO:0016021(integral to membrane)|GO:0016787(hydrolase activity)|GO:0046872(metal ion binding)	Homo sapiens glycerophosphodiester phosphodiesterase domain containing 4 (GDPD4), mRNA [NM_182833]	chr11:76956400-76956341	hs|11q13.5
A_33_P3285815	4.2636	down	6.70152	down	2.59433	down	4.51982	A_33_P3285815	GGAACAATAACAACTTCCAAACTGAAGCTATCTGTCTGGTCACCTGCAAAAAATACCATA	ENST00000372665				140870	WFDC6	WAP four-disulfide core domain 6	ENST00000372665	NP341050	GO:0004867(serine-type endopeptidase inhibitor activity)|GO:0005576(extracellular region)|GO:0030414(peptidase inhibitor activity)	WAP four-disulfide core domain 6 [Source:HGNC Symbol;Acc:16164] [ENST00000372665]	chr20:44163856-44163797	hs|20q13.12
A_23_P17173	4.06232	down	5.50369	down	2.60847	down	4.05816	A_23_P17173	GGCCACAGATGATCAGGATTAAGAAAACTTACTGTTTGGGAACTCCATATACAAGGGAGC	NM_138800	NM_138800	NM_138800	Hs.232026	129868	TRIM43	tripartite motif containing 43	ENST00000272395	THC2481533	GO:0005622(intracellular)|GO:0008270(zinc ion binding)|GO:0046872(metal ion binding)	Homo sapiens tripartite motif containing 43 (TRIM43), mRNA [NM_138800]	chr2:96265310-96265369	hs|2q11.1
A_33_P3288491	2.38675	down	3.15374	down	2.25593	down	2.59881	A_33_P3288491	GACAAGAAACCTTCTGCCCTAGTCAAAATGCCTTCTGTCGCCAGGGACACAAACCCAGCT	NM_001081675	NM_001081675	NM_001081675	Hs.450252	340359	KLHL38	kelch-like 38 (Drosophila)	ENST00000325995	THC2653655		Homo sapiens kelch-like 38 (Drosophila) (KLHL38), mRNA [NM_001081675]	chr8:124657974-124657915	hs|8q24.13
A_33_P3249449	3.86617	down	6.56179	down	2.26967	down	4.23254	A_33_P3249449	TGAGGGAGTTACTCTTGGATGCATGGTTGTAAAGAAACAATCAGAAATAAAGGAAAACTG	NM_001013407	NM_001013407	NM_001013407	Hs.567864	343068	PRAMEF5	PRAME family member 5	ENST00000376168			Homo sapiens PRAME family member 5 (PRAMEF5), mRNA [NM_001013407]	chr1:13368996-13369055	hs|1p36.21
A_32_P101779	2.72474	down	5.13909	down	2.36378	down	3.4092	A_32_P101779	AGGGACTTTCCTGGAAGCAAAGGCAGTCACATCTGGCATAATCATAATAAAGAAAACAAC	NM_174975	NM_174975	NM_174975	Hs.505601	266629	SEC14L3	SEC14-like 3 (S. cerevisiae)	ENST00000215812	THC2479174	GO:0005215(transporter activity)|GO:0005622(intracellular)|GO:0008289(lipid binding)|GO:0016021(integral to membrane)	Homo sapiens SEC14-like 3 (S. cerevisiae) (SEC14L3), mRNA [NM_174975]	chr22:30855280-30855221	hs|22q12.2
A_23_P78571	2.1877	down	2.56054	down	2.02782	down	2.25868	A_23_P78571	CACCAGCCTTCGAGTTCCTTGTTTCCCTTGCTCTGGTCTCCACGTGTATGATGGGGTTCT	NM_144613	NM_144613	NM_144613	Hs.550544	125965	COX6B2	cytochrome c oxidase subunit VIb polypeptide 2 (testis)	ENST00000326529	THC2491158	GO:0004129(cytochrome-c oxidase activity)|GO:0005739(mitochondrion)|GO:0005758(mitochondrial intermembrane space)|GO:0030061(mitochondrial crista)	Homo sapiens cytochrome c oxidase subunit VIb polypeptide 2 (testis) (COX6B2), mRNA [NM_144613]	chr19:55862167-55862108	hs|19q13.42
A_23_P205370	2.32108	down	8.92946	down	7.50898	down	6.25317	A_23_P205370	CTCCACTTGTTCTGGAAAACTCACCACTTGACTTCAGAGCTTTCTCTCCAAAGACTAAGA	NM_016150	NM_016150	NM_016150	Hs.510327	51676	ASB2	ankyrin repeat and SOCS box containing 2	ENST00000553883	THC2471932	GO:0007165(signal transduction)|GO:0035556(intracellular signal transduction)	Homo sapiens ankyrin repeat and SOCS box containing 2 (ASB2), transcript variant 2, mRNA [NM_016150]	chr14:94400660-94400601	hs|14q32.12
A_33_P3214670	2.70322	down	2.07229	down	2.57433	down	2.44995	A_33_P3214670	TTCCACGTCCCTGTATAATTCTACAGGATGGGGACACTAATGAAGATGTGGTTGCTTCAC	NM_000189	NM_000189	NM_000189	Hs.591588	3099	HK2	hexokinase 2	ENST00000290573	THC2461818	GO:0000166(nucleotide binding)|GO:0004396(hexokinase activity)|GO:0005524(ATP binding)|GO:0005536(glucose binding)|GO:0005739(mitochondrion)|GO:0005741(mitochondrial outer membrane)|GO:0005829(cytosol)|GO:0005975(carbohydrate metabolic process)|GO:0006006(glucose metabolic process)|GO:0006096(glycolysis)|GO:0007595(lactation)|GO:0008637(apoptotic mitochondrial changes)|GO:0008645(hexose transport…	Homo sapiens hexokinase 2 (HK2), mRNA [NM_000189]	chr2:75118359-75118418	hs|2p12
A_33_P3328251	3.33854	down	4.96776	down	2.74316	down	3.68315	A_33_P3328251	TTCCCAAAAGCACGCATTGCAGCTCTGATGCAGTCTATCACTGGCAGTTCGGTGTCTGAG	XM_002342495	XM_002342495	XM_002342495		100288018	LOC100288018	putative TAF11-like protein ENSP00000332601-like				PREDICTED: Homo sapiens putative TAF11-like protein ENSP00000332601-like (LOC100288018), mRNA [XM_002342495]	chr5:17611444-17611503	hs|5p15.1
A_33_P3357853	5.8945	down	5.92255	down	5.32416	down	5.71373	A_33_P3357853	AGGATACTTTTTAAGAAGGCTGACATCATGACATGTTTGATGTGATGGGAAAGATCTAAC	ENST00000274513		AK126812		153328	SLC25A48	solute carrier family 25, member 48	ENST00000274513	THC2484740	GO:0005488(binding)|GO:0005739(mitochondrion)|GO:0005743(mitochondrial inner membrane)|GO:0016020(membrane)|GO:0016021(integral to membrane)|GO:0055085(transmembrane transport)	solute carrier family 25, member 48 [Source:HGNC Symbol;Acc:30451] [ENST00000274513]	chr5:135208377-135208436	hs|5q31.1
A_23_P99996	4.27233	down	4.18304	down	2.45786	down	3.63775	A_23_P99996	GGGGGACATTTTTGTTCCTGGTGTTTGTGTTCCAGTTCCACGAGTGTACGTTTGGATTTT	NM_019066	NM_019066	NM_019066	Hs.141496	54551	MAGEL2	MAGE-like 2	ENST00000532292	THC2475539	GO:0003674(molecular_function)|GO:0005575(cellular_component)|GO:0008150(biological_process)	Homo sapiens MAGE-like 2 (MAGEL2), mRNA [NM_019066]	chr15:23889081-23889022	hs|15q11.2
A_23_P107612	6.73529	down	7.61892	down	5.41806	down	6.59076	A_23_P107612	ATGTATCTGCTAGACTCTACATAGAAACTGAACATCAAGAACCCCACCAAAATATTACTT	NM_004163	NM_004163	NM_004163	Hs.729432	5874	RAB27B	RAB27B, member RAS oncogene family	ENST00000262094	THC2478029	GO:0000166(nucleotide binding)|GO:0003924(GTPase activity)|GO:0005525(GTP binding)|GO:0005737(cytoplasm)|GO:0005794(Golgi apparatus)|GO:0005795(Golgi stack)|GO:0005886(plasma membrane)|GO:0006184(GTP catabolic process)|GO:0007264(small GTPase mediated signal transduction)|GO:0015031(protein transport)|GO:0016324(apical plasma membrane)|GO:0019904(protein domain specific binding)|GO:0030140(trans-…	Homo sapiens RAB27B, member RAS oncogene family (RAB27B), mRNA [NM_004163]	chr18:52556632-52556691	hs|18q21.2
A_23_P83835	4.39547	down	5.32434	down	5.73572	down	5.15184	A_23_P83835	TGGTCCGATTCCATTTGTTTGATATTCACAAAGCATGCAAGAGCCAGACTCCCTCAGAAA	NM_032237	NM_032237	NM_032237	Hs.491646	84197	SGK196	protein kinase-like protein SgK196	ENST00000331373	THC2476159	GO:0000166(nucleotide binding)|GO:0004672(protein kinase activity)|GO:0005524(ATP binding)|GO:0016020(membrane)|GO:0016021(integral to membrane)|GO:0016772(transferase activity, transferring phosphorus-containing groups)	Homo sapiens protein kinase-like protein SgK196 (SGK196), mRNA [NM_032237]	chr8:42977869-42977928	hs|8p11.21
A_24_P85258	17.5782	down	24.288	down	7.73304	down	16.5331	A_24_P85258	GGCACAAGTGGACTCTGCTATCCCATTCGATCCATTCGTTGTCCGTGTCAAAAATCAATT	NM_001080484	NM_001080484	NM_001080484	Hs.232092	85452	KIAA1751	KIAA1751	ENST00000270720	THC2492079		Homo sapiens KIAA1751 (KIAA1751), mRNA [NM_001080484]	chr1:1885099-1885040	hs|1p36.33
A_23_P64854	3.12932	down	6.47217	down	2.61496	down	4.07215	A_23_P64854	TGACAGCGTCAAGAAGCAGTGTTCCAGCTTGCAAACGGCCATTGCTGATGCAGAGCAGCG	NM_004693	NM_004693	NM_004693	Hs.697046	9119	KRT75	keratin 75	ENST00000252245	THC2478722	GO:0005198(structural molecule activity)|GO:0005622(intracellular)|GO:0045095(keratin filament)	Homo sapiens keratin 75 (KRT75), mRNA [NM_004693]	chr12:52822420-52822220	hs|12q13.13
A_33_P3329974	5.55173	down	8.00665	down	5.61152	down	6.38997	A_33_P3329974	ATTCCTATATTCTTCTGCAAATCAAACGTTCTTTCCCAATCCAATCCAGCCTTGGTTTTA	NM_020770	NM_020770	NM_020770	Hs.591464	57530	CGN	cingulin	ENST00000271636	THC2462273	GO:0003774(motor activity)|GO:0003779(actin binding)|GO:0005515(protein binding)|GO:0005923(tight junction)|GO:0008150(biological_process)|GO:0016459(myosin complex)|GO:0030054(cell junction)	Homo sapiens cingulin (CGN), mRNA [NM_020770]	chr1:151511070-151511129	hs|1q21.3
A_33_P3341676	3.02416	down	2.29081	down	2.83425	down	2.71641	A_33_P3341676	CAAGCTGGACTTTGTTGCCATCCTTGAGATGAACCTTTTAAGAAAAATAAGTTAATCTCA	NM_001171894	NM_001171894	NM_001171894	Hs.268675	4205	MEF2A	myocyte enhancer factor 2A	ENST00000354410	THC2546198	GO:0000122(negative regulation of transcription from RNA polymerase II promoter)|GO:0000165(MAPKKK cascade)|GO:0000790(nuclear chromatin)|GO:0000977(RNA polymerase II regulatory region sequence-specific DNA binding)|GO:0000981(sequence-specific DNA binding RNA polymerase II transcription factor activity)|GO:0001085(RNA polymerase II transcription factor binding)|GO:0001105(RNA polymerase II trans…	Homo sapiens myocyte enhancer factor 2A (MEF2A), transcript variant 5, mRNA [NM_001171894]	chr15:100256486-100256545	hs|15q26.3
A_33_P3389728	2.71258	down	2.1266	down	2.5895	down	2.47623	A_33_P3389728	GTATCAATGAAATACATATTGTCATGTCAGTTCTTGCCAGGAACTTCTCAACAAAATGGA	NM_205860	NM_205860	NM_205860	Hs.33446	2494	NR5A2	nuclear receptor subfamily 5, group A, member 2	ENST00000367362	THC2608243	GO:0003677(DNA binding)|GO:0003700(sequence-specific DNA binding transcription factor activity)|GO:0003705(sequence-specific enhancer binding RNA polymerase II transcription factor activity)|GO:0003707(steroid hormone receptor activity)|GO:0004872(receptor activity)|GO:0004879(ligand-dependent nuclear receptor activity)|GO:0005515(protein binding)|GO:0005634(nucleus)|GO:0005654(nucleoplasm)|GO:00…	Homo sapiens nuclear receptor subfamily 5, group A, member 2 (NR5A2), transcript variant 1, mRNA [NM_205860]	chr1:200146435-200146494	hs|1q32.1
A_32_P136351	2.50755	down	3.29271	down	2.25131	down	2.68386	A_32_P136351	AAAGCAAACAAAACCACACATATTGATGGAGTCTGCATTCCACCACATATCCACCCTTGA	NM_052910	NM_052910	NM_052910	Hs.415478	114798	SLITRK1	SLIT and NTRK-like family, member 1	ENST00000377084	THC2600961	GO:0007409(axonogenesis)|GO:0016020(membrane)|GO:0016021(integral to membrane)	Homo sapiens SLIT and NTRK-like family, member 1 (SLITRK1), mRNA [NM_052910]	chr13:84451607-84451548	hs|13q31.1
A_24_P6903	3.05869	down	7.06728	down	2.27776	down	4.13458	A_24_P6903	CACATCGTGCCCATCTATGAAGGTTATGCCCTGCCTCATGCCATTCTACGCCTGGATCTG	NM_001017992	NM_001017992	NM_001017992	Hs.482167	345651	ACTBL2	actin, beta-like 2	ENST00000423391	THC2619711	GO:0000166(nucleotide binding)|GO:0005524(ATP binding)|GO:0005737(cytoplasm)|GO:0005856(cytoskeleton)	Homo sapiens actin, beta-like 2 (ACTBL2), mRNA [NM_001017992]	chr5:56778051-56777992	hs|5q11.2
A_32_P71571	4.21845	down	8.50855	down	3.9794	down	5.5688	A_32_P71571	TGATTTTATTCTTGCAGAGGGAATGGAAAGGAATGGAAAGATTTGTTGGCGTAATTTTTG	NM_182522	NM_182522	NM_182522	Hs.187873	151647	FAM19A4	family with sequence similarity 19 (chemokine (C-C motif)-like), member A4	ENST00000295569	THC2478305	GO:0005576(extracellular region)	Homo sapiens family with sequence similarity 19 (chemokine (C-C motif)-like), member A4 (FAM19A4), transcript variant 1, mRNA [NM_182522]	chr3:68781029-68780970	hs|3p14.1
A_24_P106542	3.5602	down	3.96727	down	3.7989	down	3.77546	A_24_P106542	TGTCCCCCAACAAATGAGACAAGAAAGTGTACAGTGCAAAGGAAGAAGTGTCAGAAGGGA	NM_032784	NM_032784	NM_032784	Hs.135254	84870	RSPO3	R-spondin 3	ENST00000368317	THC2756395	GO:0005102(receptor binding)|GO:0005109(frizzled binding)|GO:0005576(extracellular region)|GO:0008201(heparin binding)|GO:0050896(response to stimulus)|GO:0060070(canonical Wnt receptor signaling pathway)|GO:0060670(branching involved in embryonic placenta morphogenesis)	Homo sapiens R-spondin 3 (RSPO3), mRNA [NM_032784]	chr6:127476517-127476576	hs|6q22.33
A_33_P3687604	2.58716	down	2.68564	down	2.48168	down	2.58483	A_33_P3687604	ACTTTTCCAGTTCCCCATCTTTAGGCTGCAACAGCATGGCAATGCCCAATAGAAAACAAC	AK093315		AK093315	Hs.638487	285173	LOC285173	uncharacterized LOC285173		THC2520830		Homo sapiens cDNA FLJ35996 fis, clone TESTI2014988. [AK093315]	chr2:207118334-207118393	hs|2q33.3
A_33_P3224249	2.7994	down	4.56776	down	2.51335	down	3.2935	A_33_P3224249	AGACGAGCATCACGTTGCCCCAAGTCCAAGCCATCCTGCTGAGCTTTTTCAGCGCCCAAA	NM_172239	NM_172239	NM_172239	Hs.373854	254958	REXO1L1	REX1, RNA exonuclease 1 homolog (S. cerevisiae)-like 1	ENST00000425429	THC2603070	GO:0003676(nucleic acid binding)|GO:0004527(exonuclease activity)|GO:0005622(intracellular)|GO:0005634(nucleus)|GO:0005737(cytoplasm)|GO:0016787(hydrolase activity)	Homo sapiens REX1, RNA exonuclease 1 homolog (S. cerevisiae)-like 1 (REXO1L1), mRNA [NM_172239]	chr8:86787634-86787575	hs|8q21.2
A_23_P7313	2.03718	down	7.23287	down	2.27746	down	3.84917	A_23_P7313	TTCCACAGCCATGAATTTCACAGCCATGAAGATATGCTGGTTGTAGACCCCAAAAGTAAG	NM_001040058	NM_001040058	NM_001040058	Hs.313	6696	SPP1	secreted phosphoprotein 1	ENST00000360804	THC2522399	GO:0001503(ossification)|GO:0001649(osteoblast differentiation)|GO:0005125(cytokine activity)|GO:0005576(extracellular region)|GO:0005615(extracellular space)|GO:0005737(cytoplasm)|GO:0006954(inflammatory response)|GO:0007155(cell adhesion)|GO:0007566(embryo implantation)|GO:0010033(response to organic substance)|GO:0010811(positive regulation of cell-substrate adhesion)|GO:0031214(biomineral tis…	Homo sapiens secreted phosphoprotein 1 (SPP1), transcript variant 1, mRNA [NM_001040058]	chr4:88903920-88903979	hs|4q22.1
A_23_P119464	3.54646	down	3.26143	down	2.207	down	3.00496	A_23_P119464	AACTCAGACAGTTCTTGGTACTAATGTGAGGAAACAAACATGTTCAGGCCCCGAACATTT	NM_033103	NM_033103	NM_033103	Hs.466435	85415	RHPN2	rhophilin, Rho GTPase binding protein 2	ENST00000400226	THC2753505	GO:0005622(intracellular)|GO:0005737(cytoplasm)|GO:0007165(signal transduction)|GO:0048471(perinuclear region of cytoplasm)	Homo sapiens rhophilin, Rho GTPase binding protein 2 (RHPN2), mRNA [NM_033103]	chr19:33470925-33470866	hs|19q13.11
A_33_P3382648	4.13103	down	2.32316	down	2.39895	down	2.95104	A_33_P3382648	TTAAAAGAGGTCCATCTTCAAGAAGTGGAGGTCCTCCTCCGAAAAAATCTGCTCCTTCTG	NM_001006121	NM_001006121	NM_001006121	Hs.725744	378948	RBMY1B	RNA binding motif protein, Y-linked, family 1, member B	ENST00000382658	THC2487576	GO:0000166(nucleotide binding)|GO:0003723(RNA binding)|GO:0005515(protein binding)|GO:0005634(nucleus)|GO:0006397(mRNA processing)|GO:0007283(spermatogenesis)|GO:0008380(RNA splicing)|GO:0008584(male gonad development)	Homo sapiens RNA binding motif protein, Y-linked, family 1, member B (RBMY1B), mRNA [NM_001006121]	chrY:23681093-23681152	hs|Yq11.223
A_33_P3406493	4.62139	down	3.60511	down	3.60241	down	3.94297	A_33_P3406493	GAGGAATTTCTCGTACCCCTACTGCATGGTATCGATTTTTAATAAATTGTTGCAAATTTG	NM_005458	NM_005458	NM_005458	Hs.198612	9568	GABBR2	gamma-aminobutyric acid (GABA) B receptor, 2	ENST00000259455	THC2463363	GO:0004871(signal transducer activity)|GO:0004872(receptor activity)|GO:0004930(G-protein coupled receptor activity)|GO:0004965(GABA-B receptor activity)|GO:0005737(cytoplasm)|GO:0005886(plasma membrane)|GO:0005887(integral to plasma membrane)|GO:0007186(G-protein coupled receptor protein signaling pathway)|GO:0007194(negative regulation of adenylate cyclase activity)|GO:0007214(gamma-aminobutyri…	Homo sapiens gamma-aminobutyric acid (GABA) B receptor, 2 (GABBR2), mRNA [NM_005458]	chr9:101050460-101050401	hs|9q22.33
A_23_P130815	3.32635	down	6.07219	down	3.07621	down	4.15825	A_23_P130815	AACCTAACTAGCTTACTTCCTAGTCTACCTGAGGCTGCAATCACACTGAGGAACTCACAA	NM_012312	NM_012312	NM_012312	Hs.512572	100132285	KIR2DS2	killer cell immunoglobulin-like receptor, two domains, short cytoplasmic tail, 2	ENST00000339924	NP084034	GO:0004872(receptor activity)|GO:0004888(transmembrane receptor activity)|GO:0005886(plasma membrane)|GO:0006955(immune response)|GO:0016021(integral to membrane)|GO:0050776(regulation of immune response)	Homo sapiens killer cell immunoglobulin-like receptor, two domains, short cytoplasmic tail, 2 (KIR2DS2), mRNA [NM_012312]	chr19_gl000209_random:145521-145580
A_24_P340128	5.06317	down	7.36899	down	2.29406	down	4.90874	A_24_P340128	AACACAGGTCTATTGACTCACACACATGTTTTAAGATGGAAAACTTTACTTCTGTTCTTG	NM_178129	NM_178129	NM_178129	Hs.111377	286530	P2RY8	purinergic receptor P2Y, G-protein coupled, 8	ENST00000381297	THC2492167	GO:0004871(signal transducer activity)|GO:0004872(receptor activity)|GO:0004930(G-protein coupled receptor activity)|GO:0005886(plasma membrane)|GO:0016021(integral to membrane)|GO:0045028(purinergic nucleotide receptor activity, G-protein coupled)	Homo sapiens purinergic receptor P2Y, G-protein coupled, 8 (P2RY8), mRNA [NM_178129]	chrY:1531746-1531687	hs|Yp11.32
A_33_P3227258	2.89974	down	6.24447	down	3.19963	down	4.11461	A_33_P3227258	TCCTGCAGCCAAAAGACGGAAAACACATACGAAAGGCAAGAAGGAGAGCAAGCCCACCGT	XM_001131091	XM_001131091	XM_001131091		729706	LOC729706	putative TAF11-like protein ENSP00000332601-like				PREDICTED: Homo sapiens putative TAF11-like protein ENSP00000332601-like (LOC729706), mRNA [XM_001131091]	chr5:17590872-17590813	hs|5p15.1
A_23_P56328	2.99323	down	3.6653	down	2.74009	down	3.13287	A_23_P56328	CACAGTGACAACACACACCATGACAACGACACCTATAGATATGGCACCAACATCACATGC	NM_031310	NM_031310	NM_031310	Hs.107125	83483	PLVAP	plasmalemma vesicle associated protein	ENST00000252590	NP499212	GO:0005737(cytoplasm)|GO:0005886(plasma membrane)|GO:0005901(caveola)|GO:0016021(integral to membrane)|GO:0042803(protein homodimerization activity)|GO:0048471(perinuclear region of cytoplasm)	Homo sapiens plasmalemma vesicle associated protein (PLVAP), mRNA [NM_031310]	chr19:17462701-17462642	hs|19p13.11
A_23_P65518	4.71726	down	7.22866	down	3.21411	down	5.05334	A_23_P65518	ACCGAAGCGTTGACCTGAACATATTAGTGCAATCCAGTCCAGATTGGACCTTTGATCCTA	NM_016651	NM_016651	NM_016651	Hs.48950	51339	DACT1	dapper, antagonist of beta-catenin, homolog 1 (Xenopus laevis)	ENST00000395151	THC2470476	GO:0005634(nucleus)|GO:0005737(cytoplasm)|GO:0007275(multicellular organismal development)|GO:0016055(Wnt receptor signaling pathway)	Homo sapiens dapper, antagonist of beta-catenin, homolog 1 (Xenopus laevis) (DACT1), transcript variant 1, mRNA [NM_016651]	chr14:59114713-59114772	hs|14q23.1
A_23_P416666	3.22732	down	2.7109	down	2.0604	down	2.66621	A_23_P416666	AAGCTAACAATCAACAGCAAGTCATTCGAGTTAATGTGCCAAAGTCTAAAACCATGTGGC	NM_032602	NM_032602	NM_032602	Hs.334499	84694	GJA10	gap junction protein, alpha 10, 62kDa	ENST00000369352	NP362277	GO:0005243(gap junction channel activity)|GO:0005886(plasma membrane)|GO:0005922(connexon complex)|GO:0007154(cell communication)|GO:0007268(synaptic transmission)|GO:0007276(gamete generation)|GO:0007416(synapse assembly)|GO:0009416(response to light stimulus)|GO:0016021(integral to membrane)|GO:0030054(cell junction)|GO:0050908(detection of light stimulus involved in visual perception)	Homo sapiens gap junction protein, alpha 10, 62kDa (GJA10), mRNA [NM_032602]	chr6:90605038-90605097	hs|6q15
A_33_P3234267	2.74167	down	4.51161	down	2.23514	down	3.16281	A_33_P3234267	TAAAAATACAAAAATTAGCTGGGTATGGTAGTGTTCAGGCCCAGGTATAGGGGGTCAGCC	AK131364		AK131364	Hs.466137	100130442	LOC100130442	uncharacterized LOC100130442		THC2478467		Homo sapiens cDNA FLJ16405 fis, clone UTERU2011220. [AK131364]	chr19:17202354-17202413	hs|19p13.11
A_33_P3389673	4.01777	down	5.78197	down	2.29174	down	4.03049	A_33_P3389673	AATAAGGAGATTAAAAATGCCATGAGGAAAGCCATGGAAAGGGACCCCGGGATTTCTCAC	NM_001001954	NM_001001954	NM_001001954	Hs.553648	219981	OR5A2	olfactory receptor, family 5, subfamily A, member 2	ENST00000302040	THC2611957	GO:0004871(signal transducer activity)|GO:0004872(receptor activity)|GO:0004930(G-protein coupled receptor activity)|GO:0004984(olfactory receptor activity)|GO:0005886(plasma membrane)|GO:0016021(integral to membrane)|GO:0050896(response to stimulus)	Homo sapiens olfactory receptor, family 5, subfamily A, member 2 (OR5A2), mRNA [NM_001001954]	chr11:59189544-59189485	hs|11q12.1
A_23_P155463	2.84246	down	3.02042	down	2.42504	down	2.76264	A_23_P155463	AAAGAGAGAGAGATGAAAAGAGTAGGAAAATGAGAAATCACCTTCGTTGAATCTTAAATA	NM_024512	NM_024512	NM_024512	Hs.657345	79442	LRRC2	leucine rich repeat containing 2	ENST00000395905			Homo sapiens leucine rich repeat containing 2 (LRRC2), mRNA [NM_024512]	chr3:46557445-46557386	hs|3p21.31
A_33_P3390013	3.35247	down	3.28561	down	4.0133	down	3.55046	A_33_P3390013	GTGATCCTTTAAAGAAACCTAAACATTTCATAGACTTTTGCACAATGGCAGAATGCAGTT	NM_006988	NM_006988	NM_006988	Hs.643357	9510	ADAMTS1	ADAM metallopeptidase with thrombospondin type 1 motif, 1	ENST00000464589	THC2498249	GO:0001542(ovulation from ovarian follicle)|GO:0001822(kidney development)|GO:0004222(metalloendopeptidase activity)|GO:0005576(extracellular region)|GO:0005604(basement membrane)|GO:0006508(proteolysis)|GO:0007229(integrin-mediated signaling pathway)|GO:0008201(heparin binding)|GO:0008233(peptidase activity)|GO:0008237(metallopeptidase activity)|GO:0008270(zinc ion binding)|GO:0008285(negative r…	Homo sapiens ADAM metallopeptidase with thrombospondin type 1 motif, 1 (ADAMTS1), mRNA [NM_006988]	chr21:28209959-28209900	hs|21q21.3
A_23_P202269	2.22357	down	2.25437	down	2.16111	down	2.21302	A_23_P202269	GTGTCATATTAGGTTAATAAGGCTGCTGTGTTTTAAAGGGCATTTTTATTTGGGTTTTGG	NM_020987	NM_020987	NM_020987	Hs.499725	288	ANK3	ankyrin 3, node of Ranvier (ankyrin G)	ENST00000280772	THC2481570	GO:0005515(protein binding)|GO:0005737(cytoplasm)|GO:0005856(cytoskeleton)|GO:0007165(signal transduction)|GO:0016323(basolateral plasma membrane)|GO:0045184(establishment of protein localization)	Homo sapiens ankyrin 3, node of Ranvier (ankyrin G) (ANK3), transcript variant 1, mRNA [NM_020987]	chr10:61788365-61788306	hs|10q21.2
A_23_P390700	11.6127	down	4.07256	down	4.62637	down	6.77055	A_23_P390700	ACAGAAGTAGGTGTAAAAGTCTTATCATCTTCTGAGATATCTGTTCATTGGGAACATGTT	NM_001843	NM_001843	NM_001843	Hs.143434	1272	CNTN1	contactin 1	ENST00000550305	THC2470824	GO:0005624(membrane fraction)|GO:0005886(plasma membrane)|GO:0007155(cell adhesion)|GO:0007219(Notch signaling pathway)|GO:0007411(axon guidance)|GO:0031225(anchored to membrane)	Homo sapiens contactin 1 (CNTN1), transcript variant 1, mRNA [NM_001843]	chr12:41414156-41414215	hs|12q12
A_23_P87491	2.54717	down	4.50945	down	2.54805	down	3.20156	A_23_P87491	GAAGGCTGTACAGTAAAACGTAAGAACGTAAATGTTTGGGTGTTGAAGTCACAGGGTTTG	NM_001638	NM_001638	NM_001638	Hs.534302	319	APOF	apolipoprotein F	ENST00000541105	THC2479265	GO:0005102(receptor binding)|GO:0005319(lipid transporter activity)|GO:0005576(extracellular region)|GO:0006629(lipid metabolic process)|GO:0006810(transport)|GO:0006869(lipid transport)|GO:0008202(steroid metabolic process)|GO:0008203(cholesterol metabolic process)|GO:0015485(cholesterol binding)|GO:0034362(low-density lipoprotein particle)|GO:0034364(high-density lipoprotein particle)	Homo sapiens apolipoprotein F (APOF), mRNA [NM_001638]	chr12:56754919-56754860	hs|12q13.3
A_23_P257355	2.60557	down	4.78164	down	2.75455	down	3.38058	A_23_P257355	ACTGCTTGCCCAGAAAGCCAGAAGAAGTGGATGATGAAGTCTTTTATTCTCCTCGATCAC	NM_000531	NM_000531	NM_000531	Hs.117050	5009	OTC	ornithine carbamoyltransferase	ENST00000039007	THC2476235	GO:0000050(urea cycle)|GO:0001889(liver development)|GO:0004585(ornithine carbamoyltransferase activity)|GO:0005543(phospholipid binding)|GO:0005737(cytoplasm)|GO:0005739(mitochondrion)|GO:0005743(mitochondrial inner membrane)|GO:0005759(mitochondrial matrix)|GO:0006526(arginine biosynthetic process)|GO:0006591(ornithine metabolic process)|GO:0007494(midgut development)|GO:0008652(cellular amino …	Homo sapiens ornithine carbamoyltransferase (OTC), nuclear gene encoding mitochondrial protein, mRNA [NM_000531]	chrX:38271152-38271211	hs|Xp11.4
A_23_P29057	7.07245	down	7.2314	down	5.22352	down	6.50912	A_23_P29057	GTACAATACCAGATCACTCAAAAAGGTGTGTCAAAGATTTTACCTGGGATATGACAAGCA	NM_002240	NM_002240	NM_002240	Hs.658533	3763	KCNJ6	potassium inwardly-rectifying channel, subfamily J, member 6	ENST00000400482	THC2476486	GO:0001965(G-protein alpha-subunit binding)|GO:0005242(inward rectifier potassium channel activity)|GO:0005244(voltage-gated ion channel activity)|GO:0005515(protein binding)|GO:0005737(cytoplasm)|GO:0005794(Golgi apparatus)|GO:0005886(plasma membrane)|GO:0006811(ion transport)|GO:0006813(potassium ion transport)|GO:0007268(synaptic transmission)|GO:0008076(voltage-gated potassium channel complex…	Homo sapiens potassium inwardly-rectifying channel, subfamily J, member 6 (KCNJ6), mRNA [NM_002240]	chr21:38997154-38997095	hs|21q22.13
A_23_P72737	3.77034	down	2.1991	down	2.26888	down	2.74611	A_23_P72737	ATACAGCAGTTTATACCCACACACCTGTCTACAGTGTCATTCAATAAAGTGCACGTGCTT	NM_003641	NM_003641	NM_003641	Hs.458414	8519	IFITM1	interferon induced transmembrane protein 1 (9-27)	ENST00000452428	THC2468840	GO:0005057(receptor signaling protein activity)|GO:0005886(plasma membrane)|GO:0007166(cell surface receptor linked signaling pathway)|GO:0008285(negative regulation of cell proliferation)|GO:0009607(response to biotic stimulus)|GO:0009615(response to virus)|GO:0016021(integral to membrane)|GO:0019221(cytokine-mediated signaling pathway)|GO:0045087(innate immune response)|GO:0050776(regulation of…	Homo sapiens interferon induced transmembrane protein 1 (9-27) (IFITM1), mRNA [NM_003641]	chr11:315209-315268	hs|11p15.5
A_24_P7584	2.82414	down	3.48722	down	3.34621	down	3.21919	A_24_P7584	AACCACTTCCATTCCCCAAATACCTGCGCTGCTACCGATGCCTCTTGGAGACCAAGGAGT	NM_025262	NM_025262	NM_025262	Hs.25738	80741	LY6G5C	lymphocyte antigen 6 complex, locus G5C	ENST00000460141	NP1164467	GO:0005576(extracellular region)	Homo sapiens lymphocyte antigen 6 complex, locus G5C (LY6G5C), mRNA [NM_025262]	chr6:31647012-31646953	hs|6p21.33
A_24_P160401	2.19978	down	2.20964	down	2.20232	down	2.20391	A_24_P160401	CATTGCAAACCGCTCATCTATAAAACGTCTGTGCATCATCGAGTCTGTGTTTGAGGGTGA	NM_178181	NM_178181	NM_178181	Hs.476093	64866	CDCP1	CUB domain containing protein 1	ENST00000425231	THC2482157	GO:0005576(extracellular region)|GO:0005886(plasma membrane)|GO:0016021(integral to membrane)	Homo sapiens CUB domain containing protein 1 (CDCP1), transcript variant 2, mRNA [NM_178181]	chr3:45153600-45152300	hs|3p21.31
A_24_P684183	8.50203	down	7.27142	down	3.55174	down	6.44173	A_24_P684183	CTGGAAAAATTTATCAAGTTCCTAAACCGCAATGCATACATCATGATCGCCATCTACGGG	NM_025257	NM_025257	NM_025257	Hs.335355	80736	SLC44A4	solute carrier family 44, member 4	ENST00000544672	THC2492057	GO:0005886(plasma membrane)|GO:0016021(integral to membrane)|GO:0055085(transmembrane transport)	Homo sapiens solute carrier family 44, member 4 (SLC44A4), transcript variant 1, mRNA [NM_025257]	chr6:31833319-31833151	hs|6p21.33
A_24_P233917	3.95568	down	3.29354	down	3.46785	down	3.57236	A_24_P233917	CACATTTGGGTATTCCTGAGACTTTATAGAGCGTGTATTGTTTGTTATACGAACCTAACC	NM_014774	NM_014774	NM_014774	Hs.592859	9813	KIAA0494	KIAA0494	ENST00000371933	THC2502894	GO:0005509(calcium ion binding)	Homo sapiens KIAA0494 (KIAA0494), mRNA [NM_014774]	chr1:47141088-47141029	hs|1p33
A_24_P277673	3.04565	down	6.7374	down	3.11197	down	4.29834	A_24_P277673	CAAGGTACTGAGCGATAATATTCAGGGCATTACCAAGTGCACTATCCGGCGCTTGGCCCG	NM_003547	NM_003547	NM_003547	Hs.553507	8369	HIST1H4G	histone cluster 1, H4g	ENST00000244537	THC2713110	GO:0000786(nucleosome)|GO:0003677(DNA binding)|GO:0005634(nucleus)|GO:0005694(chromosome)|GO:0006334(nucleosome assembly)	Homo sapiens histone cluster 1, H4g (HIST1H4G), mRNA [NM_003547]	chr6:26247146-26247087	hs|6p22.2
A_23_P501538	2.60059	down	2.04649	down	2.72279	down	2.45663	A_23_P501538	TAATTCCTTTAAACGGTAACGATGCAATAAAACCAGAGAAGATCCAGCTTTTGAAAACAG	NM_153631	NM_153631	NM_153631	Hs.659337	3200	HOXA3	homeobox A3	ENST00000317201	THC2476230	GO:0001525(angiogenesis)|GO:0001974(blood vessel remodeling)|GO:0003700(sequence-specific DNA binding transcription factor activity)|GO:0005634(nucleus)|GO:0005730(nucleolus)|GO:0007275(multicellular organismal development)|GO:0008284(positive regulation of cell proliferation)|GO:0009952(anterior/posterior pattern formation)|GO:0021615(glossopharyngeal nerve morphogenesis)|GO:0030878(thyroid glan…	Homo sapiens homeobox A3 (HOXA3), transcript variant 2, mRNA [NM_153631]	chr7:27146830-27146771	hs|7p15.2
A_24_P310256	3.69731	down	4.1428	down	3.58963	down	3.80991	A_24_P310256	AAAGCACCGAGGGGTTGATGGCATTCCTTTCCCATTCTAAACTCCACGCAGCCAATCGCT	NM_139284	NM_139284	NM_139284	Hs.65256	163175	LGI4	leucine-rich repeat LGI family, member 4	ENST00000493050	THC2607985	GO:0005576(extracellular region)|GO:0005615(extracellular space)|GO:0008344(adult locomotory behavior)|GO:0022011(myelination in peripheral nervous system)|GO:0042551(neuron maturation)	Homo sapiens leucine-rich repeat LGI family, member 4 (LGI4), mRNA [NM_139284]	chr19:35615711-35615652	hs|19q13.12
A_33_P3230161	7.3284	down	9.95504	down	8.34303	down	8.54216	A_33_P3230161	GAGCAAGGCGTCTTAGACAAGCTGAAAAACAAATGGTGGTACGATAAAGGTGAATGTGGA	NM_000826	NM_000826	NM_000826	Hs.32763	2891	GRIA2	glutamate receptor, ionotropic, AMPA 2	ENST00000323661	THC2623942	GO:0004872(receptor activity)|GO:0004971(alpha-amino-3-hydroxy-5-methyl-4-isoxazole propionate selective glutamate receptor activity)|GO:0005216(ion channel activity)|GO:0005234(extracellular-glutamate-gated ion channel activity)|GO:0005783(endoplasmic reticulum)|GO:0005789(endoplasmic reticulum membrane)|GO:0005886(plasma membrane)|GO:0006811(ion transport)|GO:0007165(signal transduction)|GO:000…	Homo sapiens glutamate receptor, ionotropic, AMPA 2 (GRIA2), transcript variant 1, mRNA [NM_000826]	chr4:158282724-158282783	hs|4q32.1
A_24_P59607	2.80169	down	2.70252	down	2.8264	down	2.77687	A_24_P59607	GTAGCTCAAAAAGAGAGGGAACAGGGCTTCTCTAGATTATTTCAGGGAACGAGCTATTAT	NM_001113434	NM_001113434	NM_001113434	Hs.514016	339263	C17orf51	chromosome 17 open reading frame 51	ENST00000468381	THC2508097		Homo sapiens chromosome 17 open reading frame 51 (C17orf51), mRNA [NM_001113434]	chr17:21436035-21435976	hs|17p11.2
A_24_P930975	4.4601	down	6.13649	down	4.87302	down	5.15654	A_24_P930975	ATTACTGTAACATCCTTGTTAAAACAAATGGATCAGAGCAGGAGGTAAAGAAGAATCGAG	NM_001115152	NM_001115152	NM_001115152	Hs.531099	100131439	CD300LD	CD300 molecule-like family member d	ENST00000375352	NP862684	GO:0004872(receptor activity)|GO:0005515(protein binding)|GO:0005886(plasma membrane)|GO:0016021(integral to membrane)	Homo sapiens CD300 molecule-like family member d (CD300LD), mRNA [NM_001115152]	chr17:72584853-72584794	hs|17q25.1
A_33_P3382746	6.55423	down	5.07571	down	2.50903	down	4.71299	A_33_P3382746	AGAAGCCATTAACTACGGGACATTCACCATCAAGTCAGATGTGTGGTCTTTTGGGATCCT	NM_005356	NM_005356	NM_005356	Hs.470627	3932	LCK	lymphocyte-specific protein tyrosine kinase	ENST00000373564	NP1180168	GO:0000166(nucleotide binding)|GO:0000242(pericentriolar material)|GO:0001948(glycoprotein binding)|GO:0003823(antigen binding)|GO:0004713(protein tyrosine kinase activity)|GO:0004715(non-membrane spanning protein tyrosine kinase activity)|GO:0004722(protein serine/threonine phosphatase activity)|GO:0004725(protein tyrosine phosphatase activity)|GO:0005515(protein binding)|GO:0005524(ATP binding)…	Homo sapiens lymphocyte-specific protein tyrosine kinase (LCK), transcript variant 2, mRNA [NM_005356]	chr1:32745711-32745770	hs|1p35.1
A_23_P137139	3.95518	down	2.89409	down	2.26377	down	3.03768	A_23_P137139	CGGAAGTCCTGATGTATAGCAAGTTCAGCAGCAAATCTGACATTTGGGCTTTTGGGGTTT	NM_000061	NM_000061	NM_000061	Hs.159494	695	BTK	Bruton agammaglobulinemia tyrosine kinase	ENST00000488970	NP1456694	GO:0000166(nucleotide binding)|GO:0002250(adaptive immune response)|GO:0002721(regulation of B cell cytokine production)|GO:0002902(regulation of B cell apoptosis)|GO:0004713(protein tyrosine kinase activity)|GO:0004715(non-membrane spanning protein tyrosine kinase activity)|GO:0005515(protein binding)|GO:0005524(ATP binding)|GO:0005547(phosphatidylinositol-3,4,5-trisphosphate binding)|GO:0005634…	Homo sapiens Bruton agammaglobulinemia tyrosine kinase (BTK), mRNA [NM_000061]	chrX:100608911-100608334	hs|Xq22.1
A_32_P160896	4.03785	down	8.15643	down	2.74307	down	4.97912	A_32_P160896	CAGGTGAAGTCTATCAAAGAACTAGGTGACCACGTGCACAACTTAGTGAAGATGGGGGCC	NM_177478	NM_177478	NM_177478	Hs.105324	94033	FTMT	ferritin mitochondrial	ENST00000321339	THC2482590	GO:0004322(ferroxidase activity)|GO:0005488(binding)|GO:0005739(mitochondrion)|GO:0006826(iron ion transport)|GO:0006879(cellular iron ion homeostasis)|GO:0008199(ferric iron binding)|GO:0008284(positive regulation of cell proliferation)|GO:0046914(transition metal ion binding)|GO:0051347(positive regulation of transferase activity)|GO:0051349(positive regulation of lyase activity)|GO:0051353(pos…	Homo sapiens ferritin mitochondrial (FTMT), nuclear gene encoding mitochondrial protein, mRNA [NM_177478]	chr5:121188259-121188318	hs|5q23.1
A_24_P917886	2.98062	down	4.84759	down	3.16599	down	3.66474	A_24_P917886	CCTCTGCTTCTACAACTAGCACAACCTCTGGTCCTGGAACTACTCCCAGCCCTGTTCCTA	XM_003403637	XM_003403637	XM_003403637	Hs.558950	4586	MUC5AC	mucin 5AC, oligomeric mucus/gel-forming	ENST00000358378	THC2722392	GO:0005201(extracellular matrix structural constituent)|GO:0005576(extracellular region)|GO:0007155(cell adhesion)|GO:0007586(digestion)|GO:0043205(fibril)|GO:0043206(fibril organization)	PREDICTED: Homo sapiens mucin 5AC, oligomeric mucus/gel-forming (MUC5AC), partial mRNA [XM_003403637]	chr11:1213031-1213090	hs|11p15.5
A_32_P197340	2.90454	down	3.47931	down	5.94769	down	4.11051	A_32_P197340	GAGAGCTCTGACGAAGGTGAAGATGGATCATGAGTGTTGCTGCAATACTTGAAGCTTCAT	XM_001714892	XM_001714892	XM_001714892	Hs.443729	285141	LOC285141	uncharacterized LOC285141	ENST00000409885	THC2620723		PREDICTED: Homo sapiens hypothetical protein LOC285141 (LOC285141), mRNA [XM_001714892]	chr2:171655372-171655431	hs|2q31.1
A_23_P155848	5.33305	down	3.58209	down	4.60899	down	4.50804	A_23_P155848	CAGCATCTGCTTTATTGCCAAAGGGCTAGTTTCGGTTTTCTGCAGCCATTGCGGTTAAAA	NM_014421	NM_014421	NM_014421	Hs.211869	27123	DKK2	dickkopf 2 homolog (Xenopus laevis)	ENST00000285311	THC2473817	GO:0005576(extracellular region)|GO:0005615(extracellular space)|GO:0007275(multicellular organismal development)|GO:0090090(negative regulation of canonical Wnt receptor signaling pathway)|GO:0090263(positive regulation of canonical Wnt receptor signaling pathway)	Homo sapiens dickkopf homolog 2 (Xenopus laevis) (DKK2), mRNA [NM_014421]	chr4:107843709-107843650	hs|4q25
A_23_P61707	3.8791	down	2.31087	down	2.59386	down	2.92794	A_23_P61707	CTAAATGTCATAGCGTGATCTTAGCCTAGGTAGGCCACATCCATCCCAAAGGAAAATGTA	NM_021828	NM_021828	NM_021828	Hs.500750	60495	HPSE2	heparanase 2	ENST00000370552	THC2486547	GO:0005622(intracellular)|GO:0005975(carbohydrate metabolic process)|GO:0008150(biological_process)|GO:0016020(membrane)|GO:0016798(hydrolase activity, acting on glycosyl bonds)|GO:0030305(heparanase activity)|GO:0043169(cation binding)	Homo sapiens heparanase 2 (HPSE2), transcript variant 1, mRNA [NM_021828]	chr10:100219181-100219122	hs|10q24.2
A_24_P862886	6.53882	down	9.77832	down	2.70118	down	6.33944	A_24_P862886	GGTGAACATCAGCAATGAGCTCATCTCCTACAACCAAGACATGGTCTTCCACAAGGAAAT	NM_000798	NM_000798	NM_000798	Hs.380681	1816	DRD5	dopamine receptor D5	ENST00000304374	NP511193	GO:0001588(dopamine receptor activity, coupled via Gs)|GO:0001963(synaptic transmission, dopaminergic)|GO:0001965(G-protein alpha-subunit binding)|GO:0001975(response to amphetamine)|GO:0001994(norepinephrine-epinephrine vasoconstriction involved in regulation of systemic arterial blood pressure)|GO:0004871(signal transducer activity)|GO:0004872(receptor activity)|GO:0004930(G-protein coupled rec…	Homo sapiens dopamine receptor D5 (DRD5), mRNA [NM_000798]	chr4:9784811-9784870	hs|4p16.1
A_23_P107744	6.14927	down	7.10585	down	4.47053	down	5.90855	A_23_P107744	ATAGAAGCTTCTAAGCAGAAGAGGGACTTGCCCTAATTCAGGTGATCACAGGTGTCTTGT	NM_030760	NM_030760	NM_030760	Hs.501561	53637	S1PR5	sphingosine-1-phosphate receptor 5	ENST00000359134	THC2628799	GO:0004871(signal transducer activity)|GO:0004872(receptor activity)|GO:0004930(G-protein coupled receptor activity)|GO:0005886(plasma membrane)|GO:0016021(integral to membrane)	Homo sapiens sphingosine-1-phosphate receptor 5 (S1PR5), transcript variant 1, mRNA [NM_030760]	chr19:10623943-10623884	hs|19p13.2
A_33_P3275381	3.00995	down	2.39969	down	5.355	down	3.58821	A_33_P3275381	GCCGAATGGCATACAATTAGAAGCTGAGAAAAAAGCATTCTCTGAAAACCTTGATCCTGA	NM_001039580	NM_001039580	NM_001039580	Hs.61271	79884	MAP9	microtubule-associated protein 9	ENST00000393836	THC2641610	GO:0005634(nucleus)|GO:0005730(nucleolus)|GO:0005737(cytoplasm)|GO:0005794(Golgi apparatus)|GO:0005819(spindle)|GO:0005856(cytoskeleton)|GO:0005874(microtubule)|GO:0007049(cell cycle)|GO:0007067(mitosis)|GO:0051301(cell division)	Homo sapiens microtubule-associated protein 9 (MAP9), mRNA [NM_001039580]	chr4:156289798-156289739	hs|4q32.1
A_33_P3336113	4.42098	down	2.30508	down	2.84313	down	3.18973	A_33_P3336113	TGAATGCAACAGCACTTCTCCTGAGCTATTCGAAAAATTCTACGACTGTGAGGAGGAGGT	NM_145719	NM_145719	NM_145719	Hs.632121	220359	TIGD3	tigger transposable element derived 3	ENST00000309880	NP710316	GO:0000775(chromosome, centromeric region)|GO:0003677(DNA binding)|GO:0005634(nucleus)|GO:0006355(regulation of transcription, DNA-dependent)	Homo sapiens tigger transposable element derived 3 (TIGD3), mRNA [NM_145719]	chr11:65124614-65124673	hs|11q13.1
A_24_P211565	4.97332	down	5.03454	down	5.22726	down	5.07837	A_24_P211565	GCTCCATGGCCAGATGACGGAAACAGGGTCTGACCAAGTGCCAGGAAGACCTGTGCTATA	NM_031910	NM_031910	NM_031910	Hs.22011	114904	C1QTNF6	C1q and tumor necrosis factor related protein 6	ENST00000493023	THC2483787	GO:0005576(extracellular region)|GO:0005581(collagen)	Homo sapiens C1q and tumor necrosis factor related protein 6 (C1QTNF6), transcript variant 1, mRNA [NM_031910]	chr22:37576349-37576290	hs|22q12.3
A_23_P2181	2.33168	down	2.10022	down	2.37698	down	2.26963	A_23_P2181	CTTGCTTGGAGGCTGGCAAGAGCTCCATTTCAGTATCTTTCTCCGTGGTTTTGTGAAATA	NM_016229	NM_016229	NM_016229	Hs.414362	51700	CYB5R2	cytochrome b5 reductase 2	ENST00000526084	THC2481327	GO:0004128(cytochrome-b5 reductase activity)|GO:0005625(soluble fraction)|GO:0005739(mitochondrion)|GO:0016020(membrane)|GO:0016126(sterol biosynthetic process)|GO:0016491(oxidoreductase activity)|GO:0055114(oxidation-reduction process)	Homo sapiens cytochrome b5 reductase 2 (CYB5R2), mRNA [NM_016229]	chr11:7686411-7686352	hs|11p15.4
A_23_P62999	2.02403	down	2.46771	down	2.09152	down	2.19442	A_23_P62999	CCCATCTCTTTCGCCTGCACACTTGGAACTCAGCAAGAAGGGACTGTTTCTAGGTGGGCT	NM_004455	NM_004455	NM_004455	Hs.150956	2134	EXTL1	exostoses (multiple)-like 1	ENST00000374280	THC2464836	GO:0001501(skeletal system development)|GO:0005783(endoplasmic reticulum)|GO:0016020(membrane)|GO:0016021(integral to membrane)|GO:0016758(transferase activity, transferring hexosyl groups)|GO:0031227(intrinsic to endoplasmic reticulum membrane)|GO:0050508(glucuronosyl-N-acetylglucosaminyl-proteoglycan 4-alpha-N-acetylglucosaminyltransferase activity)	Homo sapiens exostoses (multiple)-like 1 (EXTL1), mRNA [NM_004455]	chr1:26362746-26362805	hs|1p36.11
A_32_P218355	3.71089	down	2.31085	down	2.09793	down	2.70655	A_32_P218355	GGCCAGGTCTCATATGGGATTTGGAGAAGGCATTTTTCCTAACACTGATACTACAAGTCA	NM_001164446	NM_001164446	NM_001164446	Hs.444277	647024	C6orf132	chromosome 6 open reading frame 132	ENST00000341865	THC2608413		Homo sapiens chromosome 6 open reading frame 132 (C6orf132), mRNA [NM_001164446]	chr6:42070638-42070579	hs|6p21.1
A_23_P75867	2.14503	down	3.86807	down	2.39565	down	2.80292	A_23_P75867	AGTCCTATGTACTTCTTCCTCAGAAACTTGTCCTTCCTGGAGATAGGTTTCAACTTGGTC	NM_207186	NM_207186	NM_207186	Hs.448685	283297	OR10A4	olfactory receptor, family 10, subfamily A, member 4	ENST00000379829	THC2611959	GO:0004871(signal transducer activity)|GO:0004872(receptor activity)|GO:0004930(G-protein coupled receptor activity)|GO:0004984(olfactory receptor activity)|GO:0005886(plasma membrane)|GO:0016021(integral to membrane)|GO:0050896(response to stimulus)	Homo sapiens olfactory receptor, family 10, subfamily A, member 4 (OR10A4), mRNA [NM_207186]	chr11:6898050-6898109	hs|11p15.4
A_23_P73837	6.26357	down	7.35278	down	6.13536	down	6.5839	A_23_P73837	GTCGATTCCATTAAGCAATACTAACTGACGTTAAGTCATGATTTCGCGCCATAATAAAGA	NM_138636	NM_138636	NM_138636	Hs.660543	51311	TLR8	toll-like receptor 8	ENST00000218032	THC2474479	GO:0003677(DNA binding)|GO:0003723(RNA binding)|GO:0003725(double-stranded RNA binding)|GO:0003727(single-stranded RNA binding)|GO:0004872(receptor activity)|GO:0005622(intracellular)|GO:0006954(inflammatory response)|GO:0007165(signal transduction)|GO:0007249(I-kappaB kinase/NF-kappaB cascade)|GO:0009615(response to virus)|GO:0010008(endosome membrane)|GO:0016020(membrane)|GO:0016021(integral to…	Homo sapiens toll-like receptor 8 (TLR8), mRNA [NM_138636]	chrX:12940262-12940321	hs|Xp22.2
A_23_P369899	4.28308	down	5.2697	down	4.6244	down	4.72573	A_23_P369899	AAATTGCTATTGCTGTAGTAAGAGAAGCTCTTTGTATCTGAACATAGTTGTATTTGAAAT	NM_015444	NM_015444	NM_015444	Hs.730634	25907	TMEM158	transmembrane protein 158 (gene/pseudogene)	ENST00000503771	NP854480	GO:0016020(membrane)|GO:0016021(integral to membrane)	Homo sapiens transmembrane protein 158 (gene/pseudogene) (TMEM158), mRNA [NM_015444]	chr3:45266206-45266147	hs|3p21.31
A_33_P3379922	2.01965	down	2.74687	down	2.07349	down	2.28	A_33_P3379922	TACACCAAAGTCAGCCGCTACCTCGACTGGATCCATGGGCACATCAGAGACAAGGAAGCC	NM_000312	NM_000312	NM_000312	Hs.224698	5624	PROC	protein C (inactivator of coagulation factors Va and VIIIa)	ENST00000422777	THC2603887	GO:0004252(serine-type endopeptidase activity)|GO:0005509(calcium ion binding)|GO:0005515(protein binding)|GO:0005576(extracellular region)|GO:0005615(extracellular space)|GO:0005788(endoplasmic reticulum lumen)|GO:0005796(Golgi lumen)|GO:0005886(plasma membrane)|GO:0006508(proteolysis)|GO:0007596(blood coagulation)|GO:0008233(peptidase activity)|GO:0017187(peptidyl-glutamic acid carboxylation)|G…	Homo sapiens protein C (inactivator of coagulation factors Va and VIIIa) (PROC), mRNA [NM_000312]	chr2:128186439-128186498	hs|2q14.3
A_23_P146456	2.09469	down	2.22579	down	2.08794	down	2.13614	A_23_P146456	GAAGGACTTAAGGACAGCATGTCTGGGGAAATTTTATCTTGAAACTGACCAAACGCTTAT	NM_001333	NM_001333	NM_001333	Hs.610096	1515	CTSL2	cathepsin L2	ENST00000259470	THC2499457	GO:0004177(aminopeptidase activity)|GO:0004197(cysteine-type endopeptidase activity)|GO:0005625(soluble fraction)|GO:0005737(cytoplasm)|GO:0005764(lysosome)|GO:0005773(vacuole)|GO:0005902(microvillus)|GO:0006508(proteolysis)|GO:0007154(cell communication)|GO:0007283(spermatogenesis)|GO:0008233(peptidase activity)|GO:0008234(cysteine-type peptidase activity)|GO:0009267(cellular response to starvat…	Homo sapiens cathepsin L2 (CTSL2), transcript variant 1, mRNA [NM_001333]	chr9:99795211-99795152	hs|9q22.33
A_23_P69100	2.63406	down	2.5453	down	2.36234	down	2.5139	A_23_P69100	TGGTAGAGTTCAGAAGGTGAGCTGTTGTTTTTCTAAACCTCTTCCCAGGAAGGGGACATT	NM_015595	NM_015595	NM_015595	Hs.240845	26084	ARHGEF26	Rho guanine nucleotide exchange factor (GEF) 26	ENST00000496710	THC2478203		Homo sapiens Rho guanine nucleotide exchange factor (GEF) 26 (ARHGEF26), transcript variant 2, mRNA [NM_015595]	chr3:153973770-153973829	hs|3q25.2
A_24_P350622	2.90026	down	4.68385	down	2.04135	down	3.20849	A_24_P350622	TTTCTGTCACAGGAAACCCTTCTAGTAGTTGGCCTTCACCCACTGAACCAAGCTTCAAAA	NM_002255	NM_002255	NM_002255	Hs.661219	3805	KIR2DL4	killer cell immunoglobulin-like receptor, two domains, long cytoplasmic tail, 4	ENST00000400852	NP365687	GO:0004872(receptor activity)|GO:0004888(transmembrane receptor activity)|GO:0005515(protein binding)|GO:0005886(plasma membrane)|GO:0005887(integral to plasma membrane)|GO:0006968(cellular defense response)|GO:0007165(signal transduction)|GO:0050776(regulation of immune response)	Homo sapiens killer cell immunoglobulin-like receptor, two domains, long cytoplasmic tail, 4 (KIR2DL4), transcript variant 1, mRNA [NM_002255]	chr19:55317688-55320335	hs|19q13.42
A_23_P409623	2.02703	down	2.37072	down	2.27254	down	2.22343	A_23_P409623	GGAGGAAAGACACTTAAAGACACTTTTACATGTCTAGTAATTCTTGATGTTCATCTTCAG	NM_003621	NM_003621	NM_003621	Hs.655714	8495	PPFIBP2	PTPRF interacting protein, binding protein 2 (liprin beta 2)	ENST00000532926	THC2467299	GO:0003674(molecular_function)|GO:0003677(DNA binding)|GO:0005622(intracellular)|GO:0007154(cell communication)|GO:0008907(integrase activity)|GO:0015074(DNA integration)	Homo sapiens PTPRF interacting protein, binding protein 2 (liprin beta 2) (PPFIBP2), mRNA [NM_003621]	chr11:7674673-7674732	hs|11p15.4
A_23_P164814	3.46328	down	3.58999	down	2.7194	down	3.25756	A_23_P164814	TTGCAAATTTTAGGGTCCTGAGCCAAGTATGGATGGTTCAGAATTTGTTTCTTTCCTGGA	NM_024323	NM_024323	NM_024323	Hs.143288	79173	C19orf57	chromosome 19 open reading frame 57	ENST00000454313	THC2565803	GO:0003674(molecular_function)|GO:0005515(protein binding)|GO:0005575(cellular_component)|GO:0007275(multicellular organismal development)	Homo sapiens chromosome 19 open reading frame 57 (C19orf57), mRNA [NM_024323]	chr19:13993314-13993255	hs|19p13.13
A_32_P167076	2.94922	down	4.31953	down	2.0736	down	3.11412	A_32_P167076	ATAAAAGTGTGTCCATTGGCAGAGGACTAAAGGAGATTTGAGCACCTGTCAGATGGGTAC	NM_001145122	NM_001145122	NM_001145122	Hs.468059	440854	CAPN14	calpain 14	ENST00000444918	THC2627535	GO:0004198(calcium-dependent cysteine-type endopeptidase activity)|GO:0005509(calcium ion binding)|GO:0005622(intracellular)|GO:0006508(proteolysis)|GO:0008233(peptidase activity)	Homo sapiens calpain 14 (CAPN14), mRNA [NM_001145122]	chr2:31396260-31396201	hs|2p23.1
A_24_P355720	2.90571	down	3.65488	down	2.61312	down	3.05791	A_24_P355720	GTCCTACAAGTACCCCGGCATGTTCATCGCCCTGAGCAAGAATGGGAAGACCAAGAAGGG	NM_002007	NM_002007	NM_002007	Hs.1755	2249	FGF4	fibroblast growth factor 4	ENST00000168712	THC2485936	GO:0001502(cartilage condensation)|GO:0004713(protein tyrosine kinase activity)|GO:0005104(fibroblast growth factor receptor binding)|GO:0005576(extracellular region)|GO:0005625(soluble fraction)|GO:0007165(signal transduction)|GO:0007267(cell-cell signaling)|GO:0007275(multicellular organismal development)|GO:0008083(growth factor activity)|GO:0008201(heparin binding)|GO:0008284(positive regulat…	Homo sapiens fibroblast growth factor 4 (FGF4), mRNA [NM_002007]	chr11:69588188-69588129	hs|11q13.3
A_23_P103588	5.63307	down	6.98704	down	5.56557	down	6.0619	A_23_P103588	TGGCTCCAGGATTGGTGCCTTCTCTTATGGCTCTGGTTTAGCAGCAAGTTTCTTTTCATT	NM_005518	NM_005518	NM_005518	Hs.59889	3158	HMGCS2	3-hydroxy-3-methylglutaryl-CoA synthase 2 (mitochondrial)	ENST00000544913	THC2674106	GO:0001822(kidney development)|GO:0001889(liver development)|GO:0004421(hydroxymethylglutaryl-CoA synthase activity)|GO:0005739(mitochondrion)|GO:0005743(mitochondrial inner membrane)|GO:0005759(mitochondrial matrix)|GO:0006695(cholesterol biosynthetic process)|GO:0007420(brain development)|GO:0007494(midgut development)|GO:0007584(response to nutrient)|GO:0008299(isoprenoid biosynthetic process)…	Homo sapiens 3-hydroxy-3-methylglutaryl-CoA synthase 2 (mitochondrial) (HMGCS2), nuclear gene encoding mitochondrial protein, transcript variant 1, mRNA [NM_005518]	chr1:120295988-120295929	hs|1p12
A_23_P48713	3.56121	down	3.19723	down	3.26386	down	3.34076	A_23_P48713	ACATGGGAGCTGCATTCCAGTCCATGATGACAGGAGGTAACATTGGAAAGCAGATAGTTT	NM_152444	NM_152444	NM_152444	Hs.632344	145482	PTGR2	prostaglandin reductase 2	ENST00000556219	THC2472632	GO:0000166(nucleotide binding)|GO:0005737(cytoplasm)|GO:0006693(prostaglandin metabolic process)|GO:0008270(zinc ion binding)|GO:0016491(oxidoreductase activity)|GO:0047522(15-oxoprostaglandin 13-oxidase activity)	Homo sapiens prostaglandin reductase 2 (PTGR2), transcript variant 1, mRNA [NM_152444]	chr14:74349133-74350854	hs|14q24.3
A_32_P16315	3.40719	down	6.33198	down	2.66668	down	4.13528	A_32_P16315	TACTGTGTTCTGACAGCCATGTGTCACTATACGCTTGTTAATTTGTGTCTTCACATCTCC	NM_177987	NM_177987	NM_177987	Hs.532659	347688	TUBB8	tubulin, beta 8 class VIII	ENST00000328974	NP1186069	GO:0000166(nucleotide binding)|GO:0003924(GTPase activity)|GO:0005198(structural molecule activity)|GO:0005525(GTP binding)|GO:0005737(cytoplasm)|GO:0005856(cytoskeleton)|GO:0005874(microtubule)|GO:0007018(microtubule-based movement)|GO:0051258(protein polymerization)	Homo sapiens tubulin, beta 8 class VIII (TUBB8), transcript variant 1, mRNA [NM_177987]	chr10:92952-92893	hs|10p15.3
A_23_P1083	6.07301	down	6.76653	down	5.4517	down	6.09708	A_23_P1083	TTTTGCAGCTGATCCAGAGGAACCCAGAGCCAACTTACCCCAACCTCACCCTATGGAACA	NM_002060	NM_002060	NM_002060	Hs.296310	2701	GJA4	gap junction protein, alpha 4, 37kDa	ENST00000342280	THC2470723	GO:0001568(blood vessel development)|GO:0005886(plasma membrane)|GO:0005887(integral to plasma membrane)|GO:0005921(gap junction)|GO:0005922(connexon complex)|GO:0006810(transport)|GO:0006816(calcium ion transport)|GO:0007043(cell-cell junction assembly)|GO:0007154(cell communication)|GO:0007267(cell-cell signaling)|GO:0016021(integral to membrane)|GO:0030054(cell junction)|GO:0048265(response to…	Homo sapiens gap junction protein, alpha 4, 37kDa (GJA4), mRNA [NM_002060]	chr1:35261095-35261154	hs|1p34.3
A_23_P34345	6.39371	down	6.34082	down	7.44107	down	6.7252	A_23_P34345	AAAGCCAACATGAAGGGGTCATATAGTCTTGTAGAAGCACAGAAATCAAAAGTGTAGCTA	NM_001078	NM_001078	NM_001078	Hs.109225	7412	VCAM1	vascular cell adhesion molecule 1	ENST00000370119	THC2601456	GO:0001666(response to hypoxia)|GO:0002102(podosome)|GO:0002526(acute inflammatory response)|GO:0002544(chronic inflammatory response)|GO:0005178(integrin binding)|GO:0005615(extracellular space)|GO:0005886(plasma membrane)|GO:0005902(microvillus)|GO:0007155(cell adhesion)|GO:0007157(heterophilic cell-cell adhesion)|GO:0007159(leukocyte cell-cell adhesion)|GO:0007507(heart development)|GO:0007568…	Homo sapiens vascular cell adhesion molecule 1 (VCAM1), transcript variant 1, mRNA [NM_001078]	chr1:101203783-101203842	hs|1p21.2
A_23_P408249	2.51793	down	5.80694	down	2.31286	down	3.54591	A_23_P408249	GAACACTGGGTAGTAGCTAATGAAATTGAGAAGGGAAATCTTAGCATGCCTCCAAAAATT	NM_002591	NM_002591	NM_002591	Hs.1872	5105	PCK1	phosphoenolpyruvate carboxykinase 1 (soluble)	ENST00000467047	NP097024	GO:0000287(magnesium ion binding)|GO:0004613(phosphoenolpyruvate carboxykinase (GTP) activity)|GO:0005525(GTP binding)|GO:0005625(soluble fraction)|GO:0005634(nucleus)|GO:0005730(nucleolus)|GO:0005737(cytoplasm)|GO:0005829(cytosol)|GO:0005975(carbohydrate metabolic process)|GO:0006006(glucose metabolic process)|GO:0006094(gluconeogenesis)|GO:0006107(oxaloacetate metabolic process)|GO:0006475(inte…	Homo sapiens phosphoenolpyruvate carboxykinase 1 (soluble) (PCK1), mRNA [NM_002591]	chr20:56141030-56141089	hs|20q13.31
A_23_P14564	4.2028	down	4.39937	down	7.08806	down	5.23008	A_23_P14564	AACAAGTTTAAATTGTGTTGCTGATCCAATTCTGTACTGTTTTGTAACCGAAACAGGAAG	NM_003608	NM_003608	NM_003608	Hs.443243	8477	GPR65	G protein-coupled receptor 65	ENST00000267549	THC2476461	GO:0004871(signal transducer activity)|GO:0004872(receptor activity)|GO:0004930(G-protein coupled receptor activity)|GO:0005886(plasma membrane)|GO:0005887(integral to plasma membrane)|GO:0006915(apoptosis)|GO:0006955(immune response)|GO:0007186(G-protein coupled receptor protein signaling pathway)|GO:0007275(multicellular organismal development)|GO:0010447(response to acidity)|GO:0030819(positiv…	Homo sapiens G protein-coupled receptor 65 (GPR65), mRNA [NM_003608]	chr14:88478025-88478084	hs|14q31.3
A_23_P105118	2.99272	down	2.7373	down	3.24943	down	2.99315	A_23_P105118	CTGTTTCACTCAGCTCTTCTTCATCCACACCTTGTCTTCAATGGAGTCATCAGTTCTGTT	NM_001005237	NM_001005237	NM_001005237	Hs.554541	79324	OR51G1	olfactory receptor, family 51, subfamily G, member 1	ENST00000321961	NP1461796	GO:0004871(signal transducer activity)|GO:0004872(receptor activity)|GO:0004930(G-protein coupled receptor activity)|GO:0004984(olfactory receptor activity)|GO:0005886(plasma membrane)|GO:0016021(integral to membrane)|GO:0050896(response to stimulus)	Homo sapiens olfactory receptor, family 51, subfamily G, member 1 (OR51G1), mRNA [NM_001005237]	chr11:4945276-4945217	hs|11p15.4
A_33_P3410599	2.60415	down	2.60411	down	2.98603	down	2.73143	A_33_P3410599	GAATCAGTGCTAGAGGGAACAGATTGTGAATTTTGTTTACAGCATCCAATATTTGGATTT	NM_017633	NM_017633	NM_017633	Hs.10784	55603	FAM46A	family with sequence similarity 46, member A	ENST00000369754	THC2492108		Homo sapiens family with sequence similarity 46, member A (FAM46A), mRNA [NM_017633]	chr6:82455540-82455481	hs|6q14.1
A_23_P119611	2.72194	down	3.87006	down	2.13453	down	2.90885	A_23_P119611	CTCTGGCAACCATCTTGTTCCTGCTGGGTATCCTCATCGTCATCAGCAAGAAGGTGAAGT	NM_022006	NM_022006	NM_022006	Hs.134729	53822	FXYD7	FXYD domain containing ion transport regulator 7	ENST00000270310	THC2476375	GO:0005216(ion channel activity)|GO:0016020(membrane)|GO:0016021(integral to membrane)|GO:0043269(regulation of ion transport)|GO:0051117(ATPase binding)	Homo sapiens FXYD domain containing ion transport regulator 7 (FXYD7), mRNA [NM_022006]	chr19:35642187-35642357	hs|19q13.12
A_24_P242646	2.35581	down	2.22127	down	2.10517	down	2.22742	A_24_P242646	GTTTTTAACATAATTTTTGTTTTATCCACAACTTTTCAAGTATTGAAAGTAGAATAAAAA	NM_004079	NM_004079	NM_004079	Hs.181301	1520	CTSS	cathepsin S	ENST00000472977	THC2557263	GO:0004197(cysteine-type endopeptidase activity)|GO:0005576(extracellular region)|GO:0005764(lysosome)|GO:0006508(proteolysis)|GO:0006955(immune response)|GO:0008233(peptidase activity)|GO:0043231(intracellular membrane-bounded organelle)	Homo sapiens cathepsin S (CTSS), transcript variant 1, mRNA [NM_004079]	chr1:150703572-150703513	hs|1q21.3
A_33_P3356462	14.0307	down	8.73007	down	10.7218	down	11.1609	A_33_P3356462	GTCAATATTTCCTTGGCCCTCAAGCCAACATTCATTTTTTATGTATAACCTTCTTCATGA	NM_207322	NM_207322	NM_207322	Hs.202656	145741	C2CD4A	C2 calcium-dependent domain containing 4A	ENST00000355522	THC2670729	GO:0005634(nucleus)	Homo sapiens C2 calcium-dependent domain containing 4A (C2CD4A), mRNA [NM_207322]	chr15:62362975-62363034	hs|15q22.2
A_23_P121253	3.56986	down	3.16745	down	3.56291	down	3.43341	A_23_P121253	GCAACAATCCATCTCTCAAGTAGTGTATCACAGTAGTAGCCTCCAGGTTTCCTTAAGGGA	NM_003810	NM_003810	NM_003810	Hs.478275	8743	TNFSF10	tumor necrosis factor (ligand) superfamily, member 10	ENST00000241261	THC2507406	GO:0005102(receptor binding)|GO:0005125(cytokine activity)|GO:0005164(tumor necrosis factor receptor binding)|GO:0005515(protein binding)|GO:0005576(extracellular region)|GO:0005615(extracellular space)|GO:0005625(soluble fraction)|GO:0005887(integral to plasma membrane)|GO:0006915(apoptosis)|GO:0006917(induction of apoptosis)|GO:0006919(activation of caspase activity)|GO:0006955(immune response)…	Homo sapiens tumor necrosis factor (ligand) superfamily, member 10 (TNFSF10), transcript variant 1, mRNA [NM_003810]	chr3:172223925-172223866	hs|3q26.31
A_33_P3296846	2.70288	down	2.6069	down	2.14731	down	2.4857	A_33_P3296846	CACCCCAGGAGTATACACCAAGGTCTCAGCCTATCTCAACTGGATCTACAATGTCTGGAA	NM_019894	NM_019894	NM_019894	Hs.161985	56649	TMPRSS4	transmembrane protease, serine 4	ENST00000518413	THC2657932	GO:0004252(serine-type endopeptidase activity)|GO:0005044(scavenger receptor activity)|GO:0006508(proteolysis)|GO:0008233(peptidase activity)|GO:0016020(membrane)|GO:0016021(integral to membrane)	Homo sapiens transmembrane protease, serine 4 (TMPRSS4), transcript variant 1, mRNA [NM_019894]	chr11:117988109-117988168	hs|11q23.3
A_23_P381505	3.48005	down	2.87707	down	2.59686	down	2.98466	A_23_P381505	CTGTGGGAACTTTTCTGTATACTTACTACAACCAACTCAGGGATGTATGGGCTACTGTGC	NM_001135924	NM_001135924	NM_001135924	Hs.669526	221806	VWDE	von Willebrand factor D and EGF domains	ENST00000541006	THC2663656	GO:0005576(extracellular region)	Homo sapiens von Willebrand factor D and EGF domains (VWDE), mRNA [NM_001135924]	chr7:12428817-12428758	hs|7p21.3
A_33_P3319896	6.58515	down	13.6095	down	8.25626	down	9.48364	A_33_P3319896	AGAGTCGAAAATGGGAATCTGAATGTCTAGAGTGGAATTCAGGCTTGAGAATACATGAGG	NM_001009611	NM_001009611	NM_001009611	Hs.551617	400735	PRAMEF4	PRAME family member 4	ENST00000235349	THC2479503		Homo sapiens PRAME family member 4 (PRAMEF4), mRNA [NM_001009611]	chr1:12939152-12939093	hs|1p36.21
A_23_P35529	2.07998	down	4.45727	down	2.17438	down	2.90388	A_23_P35529	TTTTCTTACCTTATTGCACTGGTTAGCAACCCCAATACAGAGACCACCAGAGCAGGTATA	NM_000242	NM_000242	NM_000242	Hs.499674	4153	MBL2	mannose-binding lectin (protein C) 2, soluble	ENST00000373968	THC2615144	GO:0001867(complement activation, lectin pathway)|GO:0005102(receptor binding)|GO:0005515(protein binding)|GO:0005529(sugar binding)|GO:0005537(mannose binding)|GO:0005576(extracellular region)|GO:0005581(collagen)|GO:0005615(extracellular space)|GO:0006953(acute-phase response)|GO:0006956(complement activation)|GO:0006958(complement activation, classical pathway)|GO:0006979(response to oxidative…	Homo sapiens mannose-binding lectin (protein C) 2, soluble (MBL2), mRNA [NM_000242]	chr10:54525560-54525501	hs|10q21.1
A_23_P42931	2.39223	down	2.40119	down	2.05805	down	2.28382	A_23_P42931	TGGCTGTGATTCAGAGCCAGAAGGAGCTGGAATTTATGTTCAAGTTCACGCGGAGGGAGC	NM_001080511	NM_001080511	NM_001080511	Hs.57806	154790	CLEC2L	C-type lectin domain family 2, member L	ENST00000520413	THC2734575	GO:0005488(binding)|GO:0005529(sugar binding)|GO:0016020(membrane)|GO:0016021(integral to membrane)	Homo sapiens C-type lectin domain family 2, member L (CLEC2L), mRNA [NM_001080511]	chr7:139225205-139226797	hs|7q34
A_23_P416711	2.78356	down	2.09046	down	2.47559	down	2.44987	A_23_P416711	AATAAACAGAGACAAATGTTAAAATTGCCATACAGACTGTTTTTCCCCCTGTTGTTTCAC	NM_152996	NM_152996	NM_152996	Hs.337040	256435	ST6GALNAC3	ST6 (alpha-N-acetyl-neuraminyl-2,3-beta-galactosyl-1,3)-N-acetylgalactosaminide alpha-2,6-sialyltransferase 3	ENST00000328299	THC2471836	GO:0000139(Golgi membrane)|GO:0005794(Golgi apparatus)|GO:0006486(protein glycosylation)|GO:0006677(glycosylceramide metabolic process)|GO:0006687(glycosphingolipid metabolic process)|GO:0008373(sialyltransferase activity)|GO:0009100(glycoprotein metabolic process)|GO:0016020(membrane)|GO:0016021(integral to membrane)|GO:0030173(integral to Golgi membrane)	Homo sapiens ST6 (alpha-N-acetyl-neuraminyl-2,3-beta-galactosyl-1,3)-N-acetylgalactosaminide alpha-2,6-sialyltransferase 3 (ST6GALNAC3), transcript variant 1, mRNA [NM_152996]	chr1:77096543-77096602	hs|1p31.1
A_33_P3614398	2.24074	down	2.77635	down	2.40909	down	2.47539	A_33_P3614398	GCTTCCGTATACCTTCAGAATTCAGTGTTTGTGTGCATTCTAATTCTCTAAATGATGTAT	AK096235		AK096235	Hs.586811	283516	LOC283516	uncharacterized LOC283516		THC2623528		Homo sapiens cDNA FLJ38916 fis, clone NT2NE2008961. [AK096235]	chr13:46696688-46696747	hs|13q14.13
A_23_P138655	2.66725	down	3.5489	down	2.41534	down	2.87717	A_23_P138655	TGTGGACAATCTCCCTGCAAGATTCACCCATTTCCATGGGGAAATCTGATGAGCTTGAAT	NM_057157	NM_057157	NM_057157	Hs.150595	1592	CYP26A1	cytochrome P450, family 26, subfamily A, polypeptide 1	ENST00000371531	THC2752458	GO:0001972(retinoic acid binding)|GO:0004497(monooxygenase activity)|GO:0005783(endoplasmic reticulum)|GO:0005789(endoplasmic reticulum membrane)|GO:0005792(microsome)|GO:0006805(xenobiotic metabolic process)|GO:0007417(central nervous system development)|GO:0008152(metabolic process)|GO:0008401(retinoic acid 4-hydroxylase activity)|GO:0009055(electron carrier activity)|GO:0009952(anterior/poster…	Homo sapiens cytochrome P450, family 26, subfamily A, polypeptide 1 (CYP26A1), transcript variant 2, mRNA [NM_057157]	chr10:94837013-94837072	hs|10q23.33
A_23_P62099	20.3339	down	9.66229	down	4.75624	down	11.5842	A_23_P62099	AAATGGAAATACCTTCTCCCTTATTTTGTGATCTGTAACAGGGTAGTGTGGTATTGTAAT	NM_016249	NM_016249	NM_016249	Hs.123536	51438	MAGEC2	melanoma antigen family C, 2	ENST00000247452	THC2470479	GO:0005634(nucleus)|GO:0005737(cytoplasm)	Homo sapiens melanoma antigen family C, 2 (MAGEC2), mRNA [NM_016249]	chrX:141290382-141290323	hs|Xq27.2
A_33_P3292646	2.10297	down	2.29073	down	2.03516	down	2.14295	A_33_P3292646	TGAAGAATCGGGGCTAAACATCCTGGTGTGGTCAGTGATTGGAAATAAAAGAACGGGATG	ENST00000454679	XM_295865	XM_295865	Hs.646734	340895	C10orf112	chromosome 10 open reading frame 112	ENST00000454679	THC2628775	GO:0016020(membrane)|GO:0016021(integral to membrane)	chromosome 10 open reading frame 112 [Source:HGNC Symbol;Acc:24331] [ENST00000454679]	chr10:19856442-19856501	hs|10p12.31
A_24_P11900	2.23253	down	3.01782	down	2.18536	down	2.47857	A_24_P11900	ATATGCTGGTACATGCTTTAAACATGGAGGTAACCCCACACGAGACATTCAGTGACAGGT	NM_014981	NM_014981	NM_014981	Hs.731060	22989	MYH15	myosin, heavy chain 15	ENST00000273353	THC2601154	GO:0000166(nucleotide binding)|GO:0003774(motor activity)|GO:0003779(actin binding)|GO:0005516(calmodulin binding)|GO:0005524(ATP binding)|GO:0005737(cytoplasm)|GO:0030016(myofibril)|GO:0032982(myosin filament)	Homo sapiens myosin, heavy chain 15 (MYH15), mRNA [NM_014981]	chr3:108099821-108099762	hs|3q13.13
A_24_P75963	2.99148	down	2.00326	down	2.20878	down	2.40118	A_24_P75963	TTGGAAATACCAACTTTACCTCCATGGGCTCCACAAGAAATCAGATGGGAGAAGGGACAA	NM_005867	NM_005867	NM_005867	Hs.730732	10281	DSCR4	Down syndrome critical region gene 4	ENST00000328264	THC2480811	GO:0003674(molecular_function)|GO:0005575(cellular_component)|GO:0008150(biological_process)	Homo sapiens Down syndrome critical region gene 4 (DSCR4), mRNA [NM_005867]	chr21:39427036-39426977	hs|21q22.13
A_32_P3914	2.1588	down	2.73635	down	2.17719	down	2.35745	A_32_P3914	AAAGCCAGAATTTATTATTATAACAGTGTCCACTCCACTGCCCTCACAGTTGTGTAAAAT	NM_001080529	NM_001080529	NM_001080529	Hs.709280	644150	WIPF3	WAS/WASL interacting protein family, member 3	ENST00000409290		GO:0003779(actin binding)|GO:0005730(nucleolus)|GO:0005737(cytoplasm)|GO:0007275(multicellular organismal development)|GO:0007283(spermatogenesis)|GO:0017124(SH3 domain binding)|GO:0030154(cell differentiation)	Homo sapiens WAS/WASL interacting protein family, member 3 (WIPF3), mRNA [NM_001080529]	chr7:29955838-29955897	hs|7p14.3
A_23_P113623	2.27267	down	2.01313	down	2.33618	down	2.20733	A_23_P113623	CCTTCAGATGGCAGAAGTGGAAGATGAGCCTACTTGTGAGCGATGTGACTTTAAGGAAAT	NM_032351	NM_032351	NM_032351	Hs.462913	84311	MRPL45	mitochondrial ribosomal protein L45	ENST00000312513	THC2465873	GO:0003735(structural constituent of ribosome)|GO:0005739(mitochondrion)|GO:0005744(mitochondrial inner membrane presequence translocase complex)|GO:0005840(ribosome)|GO:0006412(translation)|GO:0006886(intracellular protein transport)|GO:0015450(P-P-bond-hydrolysis-driven protein transmembrane transporter activity)	Homo sapiens mitochondrial ribosomal protein L45 (MRPL45), nuclear gene encoding mitochondrial protein, mRNA [NM_032351]	chr17:36478912-36478971	hs|17q12
A_33_P3293403	2.35137	down	2.98162	down	2.16757	down	2.50019	A_33_P3293403	GTGTCCTATATCATATTTATTGTTCAACAAAACACTGCTCCACGGCTTCAATTCAGTTTA	NM_001099279	NM_001099279	NM_001099279	Hs.712520	100036519	FOXD4L2	forkhead box D4-like 2	ENST00000377413	THC2486925		Homo sapiens forkhead box D4-like 2 (FOXD4L2), mRNA [NM_001099279]	chr9:42720206-42720265	hs|9p12
A_23_P61171	2.9739	down	2.40884	down	2.47743	down	2.62005	A_23_P61171	GTGGCCATGGCGCTCTTCGCGCCACTGGTGCACCTGGCCGAGCGCGAGCTGGGCGCGCGC	NM_012283	NM_012283	NM_012283	Hs.247905	26251	KCNG2	potassium voltage-gated channel, subfamily G, member 2	ENST00000316249	NP175197	GO:0005244(voltage-gated ion channel activity)|GO:0005251(delayed rectifier potassium channel activity)|GO:0005886(plasma membrane)|GO:0006112(energy reserve metabolic process)|GO:0006811(ion transport)|GO:0006813(potassium ion transport)|GO:0007268(synaptic transmission)|GO:0008016(regulation of heart contraction)|GO:0008076(voltage-gated potassium channel complex)|GO:0016021(integral to membran…	Homo sapiens potassium voltage-gated channel, subfamily G, member 2 (KCNG2), mRNA [NM_012283]	chr18:77659406-77659465	hs|18q23
A_23_P386268	2.6558	down	4.94686	down	2.34693	down	3.31653	A_23_P386268	AAGGCCCAGAATCCATTTTAGGTTTCCAAACAGACCTTTCGTCCCTTCAAGGTGTAACCA	NM_178497	NM_178497	NM_178497	Hs.24510	152816	C4orf26	chromosome 4 open reading frame 26	ENST00000311623	THC2479620	GO:0005576(extracellular region)	Homo sapiens chromosome 4 open reading frame 26 (C4orf26), transcript variant 2, mRNA [NM_178497]	chr4:76489487-76489546	hs|4q21.1
A_23_P112026	2.27022	down	3.10446	down	2.2301	down	2.53492	A_23_P112026	ATCTGCAAATCGTGACTAAGTACATCCTGATTCCTGCAAGCCAGCAGCCAAAGGAGAATA	NM_002164	NM_002164	NM_002164	Hs.840	3620	IDO1	indoleamine 2,3-dioxygenase 1	ENST00000523779	THC2489025	GO:0004833(tryptophan 2,3-dioxygenase activity)|GO:0005829(cytosol)|GO:0006569(tryptophan catabolic process)|GO:0007565(female pregnancy)|GO:0009055(electron carrier activity)|GO:0016491(oxidoreductase activity)|GO:0020037(heme binding)|GO:0033754(indoleamine 2,3-dioxygenase activity)|GO:0034641(cellular nitrogen compound metabolic process)|GO:0046872(metal ion binding)	Homo sapiens indoleamine 2,3-dioxygenase 1 (IDO1), mRNA [NM_002164]	chr8:39785529-39785588	hs|8p11.21
A_23_P302018	4.29574	down	3.16963	down	2.82134	down	3.42891	A_23_P302018	GCTGAGAGTGCTTCCTTCTTGAAGACGAGTGTCATTCATCACTTCAGTGATCCATGCATA	NM_003328	NM_003328	NM_003328	Hs.479669	7294	TXK	TXK tyrosine kinase	ENST00000514937	THC2476508	GO:0000166(nucleotide binding)|GO:0001012(RNA polymerase II regulatory region DNA binding)|GO:0001816(cytokine production)|GO:0002250(adaptive immune response)|GO:0003677(DNA binding)|GO:0004715(non-membrane spanning protein tyrosine kinase activity)|GO:0005524(ATP binding)|GO:0005634(nucleus)|GO:0005737(cytoplasm)|GO:0005886(plasma membrane)|GO:0006357(regulation of transcription from RNA polyme…	Homo sapiens TXK tyrosine kinase (TXK), mRNA [NM_003328]	chr4:48069318-48069259	hs|4p12
A_33_P3211138	2.42804	down	3.2456	down	2.43503	down	2.70289	A_33_P3211138	AAGTATAAGGCGGTCTCTGGAGGCCAAGTAGAGCATCAGTTACATCACCTGAAAACTTGA	AK131376		AK131376	Hs.711624	100132764	LOC100132764	uncharacterized LOC100132764		THC2656299		Homo sapiens cDNA FLJ16434 fis, clone BRACE3015829. [AK131376]	chr11:115043388-115043329	hs|11q23.3
A_24_P245379	3.82546	down	4.32861	down	4.45231	down	4.20213	A_24_P245379	AAGTTGAGGTATACATACCCCAGTTCAAATTAGAAGAGCATTATGAACTCAGATCCATTC	NM_002575	NM_002575	NM_002575	Hs.594481	5055	SERPINB2	serpin peptidase inhibitor, clade B (ovalbumin), member 2	ENST00000457692	THC2468188	GO:0004867(serine-type endopeptidase inhibitor activity)|GO:0005576(extracellular region)|GO:0005615(extracellular space)|GO:0005737(cytoplasm)|GO:0005794(Golgi apparatus)|GO:0005886(plasma membrane)|GO:0006916(anti-apoptosis)|GO:0007596(blood coagulation)|GO:0010951(negative regulation of endopeptidase activity)|GO:0030162(regulation of proteolysis)|GO:0030414(peptidase inhibitor activity)|GO:00…	Homo sapiens serpin peptidase inhibitor, clade B (ovalbumin), member 2 (SERPINB2), transcript variant 2, mRNA [NM_002575]	chr18:61570202-61570261	hs|18q21.33
A_23_P30315	2.32235	down	2.10753	down	2.3306	down	2.2535	A_23_P30315	CGTAACATACCAGTTAGGGCCTGCGGAAGCATCTTGTAATGGAACACATTACTATTTCTG	NM_033342	NM_033342	NM_033342	Hs.487412	81786	TRIM7	tripartite motif containing 7	ENST00000334421	THC2475009	GO:0005622(intracellular)|GO:0005634(nucleus)|GO:0005730(nucleolus)|GO:0005737(cytoplasm)|GO:0008270(zinc ion binding)|GO:0043231(intracellular membrane-bounded organelle)|GO:0046872(metal ion binding)	Homo sapiens tripartite motif containing 7 (TRIM7), transcript variant 6, mRNA [NM_033342]	chr5:180630267-180630208	hs|5q35.3
A_23_P45786	2.66229	down	2.20946	down	2.00488	down	2.29221	A_23_P45786	GACTGAGGTCTATGCCAGTTCCTGATCCCATCTCACTCTCTGGACCTACCAGGTGACTGC	NM_001852	NM_001852	NM_001852	Hs.418012	1298	COL9A2	collagen, type IX, alpha 2	ENST00000482722	THC2725745	GO:0001501(skeletal system development)|GO:0005576(extracellular region)|GO:0005581(collagen)|GO:0005594(collagen type IX)|GO:0007411(axon guidance)|GO:0030020(extracellular matrix structural constituent conferring tensile strength)	Homo sapiens collagen, type IX, alpha 2 (COL9A2), mRNA [NM_001852]	chr1:40766439-40766380	hs|1p34.2
A_23_P72817	3.8406	down	2.72149	down	2.47748	down	3.01319	A_23_P72817	TCAAAGAAGATAGAGACTCAGGGGTGAATTTTCAGCCTGAAGACACCTGTGCCAGACTAA	NM_020634	NM_020634	NM_020634	Hs.86232	9573	GDF3	growth differentiation factor 3	ENST00000329913	THC2475214	GO:0001501(skeletal system development)|GO:0001654(eye development)|GO:0001701(in utero embryonic development)|GO:0002021(response to dietary excess)|GO:0005125(cytokine activity)|GO:0005576(extracellular region)|GO:0005615(extracellular space)|GO:0007492(endoderm development)|GO:0007498(mesoderm development)|GO:0008083(growth factor activity)|GO:0030903(notochord development)|GO:0032525(somite r…	Homo sapiens growth differentiation factor 3 (GDF3), mRNA [NM_020634]	chr12:7842952-7842893	hs|12p13.31
A_23_P27239	3.84145	down	6.28897	down	2.30227	down	4.14423	A_23_P27239	CAGGCTGCTTCATCTTCCTCATTCCCTTTGGATTCGTGATCATTTCCTATGTGCTGATTA	NM_002548	NM_002548	NM_002548	Hs.532771	4991	OR1D2	olfactory receptor, family 1, subfamily D, member 2	ENST00000331459	THC2603232	GO:0000060(protein import into nucleus, translocation)|GO:0004871(signal transducer activity)|GO:0004872(receptor activity)|GO:0004930(G-protein coupled receptor activity)|GO:0004984(olfactory receptor activity)|GO:0005886(plasma membrane)|GO:0005887(integral to plasma membrane)|GO:0006928(cellular component movement)|GO:0006935(chemotaxis)|GO:0007186(G-protein coupled receptor protein signaling …	Homo sapiens olfactory receptor, family 1, subfamily D, member 2 (OR1D2), mRNA [NM_002548]	chr17:2995686-2995627	hs|17p13.3
A_23_P160438	2.09686	down	2.90894	down	2.20905	down	2.40495	A_23_P160438	CCAGCTCTGGGGTGCCATAGGCCAGACTATCCCCTTCCTCATCCATGTAAGGTTAACCCA	NM_002479	NM_002479	NM_002479	Hs.2830	4656	MYOG	myogenin (myogenic factor 4)	ENST00000241651	THC2479983	GO:0001503(ossification)|GO:0003677(DNA binding)|GO:0003700(sequence-specific DNA binding transcription factor activity)|GO:0005634(nucleus)|GO:0005654(nucleoplasm)|GO:0005667(transcription factor complex)|GO:0006355(regulation of transcription, DNA-dependent)|GO:0007275(multicellular organismal development)|GO:0007517(muscle organ development)|GO:0007519(skeletal muscle tissue development)|GO:00…	Homo sapiens myogenin (myogenic factor 4) (MYOG), mRNA [NM_002479]	chr1:203052930-203052871	hs|1q32.1
A_33_P3414192	7.52745	down	3.6649	down	2.41712	down	4.53649	A_33_P3414192	CAAAGCACAAAAGAAATCCCTACCTATGTAAATGTTTGAATGGAGGACGCCAGTAAAAAA	NM_001206572	NM_001206572	NM_001206572	Hs.591915	114815	SORCS1	sortilin-related VPS10 domain containing receptor 1	ENST00000369698	THC2604321	GO:0005515(protein binding)|GO:0007218(neuropeptide signaling pathway)|GO:0008188(neuropeptide receptor activity)|GO:0016020(membrane)|GO:0016021(integral to membrane)	Homo sapiens sortilin-related VPS10 domain containing receptor 1 (SORCS1), transcript variant 6, mRNA [NM_001206572]	chr10:108337017-108336958	hs|10q25.1
A_23_P64306	2.69649	down	3.89483	down	3.17596	down	3.25576	A_23_P64306	GACAATACAGCAGAGAAACCTCAAAACTAACATTCGATTGAAGAAGATGGCTTCCCTTGC	NM_024114	NM_024114	NM_024114	Hs.195715	79097	TRIM48	tripartite motif containing 48	ENST00000417545	THC2477950	GO:0005622(intracellular)|GO:0008270(zinc ion binding)|GO:0046872(metal ion binding)	Homo sapiens tripartite motif containing 48 (TRIM48), mRNA [NM_024114]	chr11:55032550-55032609	hs|11q11
A_33_P3309130	6.29362	down	7.82574	down	7.86715	down	7.32883	A_33_P3309130	CTCCATAATATTTTCTGCTAAAGGAGTGACTGTGCATATAAGTAAAGGCAACCTCTCAGG	NM_182833	NM_182833	NM_182833	Hs.249795	220032	GDPD4	glycerophosphodiester phosphodiesterase domain containing 4	ENST00000315938	NP852866	GO:0006071(glycerol metabolic process)|GO:0006629(lipid metabolic process)|GO:0008889(glycerophosphodiester phosphodiesterase activity)|GO:0016020(membrane)|GO:0016021(integral to membrane)|GO:0016787(hydrolase activity)|GO:0046872(metal ion binding)	Homo sapiens glycerophosphodiester phosphodiesterase domain containing 4 (GDPD4), mRNA [NM_182833]	chr11:76927664-76927605	hs|11q13.5
A_23_P213699	7.64367	down	9.11747	down	9.04332	down	8.60149	A_23_P213699	CTAGCTAACGGCAAAGGCGTTTTTATAGGGAAACTATTTATATGTAACATCCTGATTTAC	NM_013982	NM_013982	NM_013982	Hs.408515	9542	NRG2	neuregulin 2	ENST00000394770	THC2486466	GO:0005006(epidermal growth factor receptor activity)|GO:0005102(receptor binding)|GO:0005154(epidermal growth factor receptor binding)|GO:0005576(extracellular region)|GO:0005886(plasma membrane)|GO:0007165(signal transduction)|GO:0008083(growth factor activity)|GO:0009790(embryo development)|GO:0016021(integral to membrane)|GO:0043125(ErbB-3 class receptor binding)	Homo sapiens neuregulin 2 (NRG2), transcript variant 3, mRNA [NM_013982]	chr5:139227327-139227268	hs|5q31.2
A_23_P105973	3.80399	down	7.3892	down	2.63581	down	4.60967	A_23_P105973	GGTTTTCAATTTCTGGAACATATAACCTGGAAGACATACTTCCCCAAATTGGTCTCACCA	NM_001080451	NM_001080451	NM_001080451	Hs.145890	256394	SERPINA11	serpin peptidase inhibitor, clade A (alpha-1 antiproteinase, antitrypsin), member 11	ENST00000334708	THC2603443	GO:0004867(serine-type endopeptidase inhibitor activity)|GO:0005576(extracellular region)|GO:0010951(negative regulation of endopeptidase activity)|GO:0030162(regulation of proteolysis)|GO:0030414(peptidase inhibitor activity)	Homo sapiens serpin peptidase inhibitor, clade A (alpha-1 antiproteinase, antitrypsin), member 11 (SERPINA11), mRNA [NM_001080451]	chr14:94909539-94909480	hs|14q32.13
A_33_P3278755	22.0684	down	25.0833	down	16.0086	down	21.0534	A_33_P3278755	CCAGGGTTGATTCCAGTCAATTCAGCAGGCCTAGATTTATTTTCCTTAATAATAATTAAG	NM_001032377	NM_001032377	NM_001032377	Hs.631892	391365	SULT6B1	sulfotransferase family, cytosolic, 6B, member 1	ENST00000379149	THC2484232	GO:0005737(cytoplasm)|GO:0008146(sulfotransferase activity)|GO:0016740(transferase activity)	Homo sapiens sulfotransferase family, cytosolic, 6B, member 1 (SULT6B1), mRNA [NM_001032377]	chr2:37395087-37395028	hs|2p22.2
A_23_P153372	3.00951	down	3.64053	down	2.72847	down	3.12617	A_23_P153372	GAATCCGAGCCCTTTTCCCATATCATCTGTTTGTTCTGTTGTCTAAAAGCACACTGCAAG	NM_032855	NM_032855	NM_032855	Hs.631617	84941	HSH2D	hematopoietic SH2 domain containing	ENST00000253680	THC2471673	GO:0005070(SH3/SH2 adaptor activity)|GO:0005634(nucleus)|GO:0005737(cytoplasm)|GO:0042110(T cell activation)	Homo sapiens hematopoietic SH2 domain containing (HSH2D), mRNA [NM_032855]	chr19:16269004-16269063	hs|19p13.12
A_23_P69573	4.77654	down	4.46018	down	2.07387	down	3.77019	A_23_P69573	AGCCCAACAACTTACAGATTACTCAAAGACTGTCCTGGTTTCGTGTTTACCCCTCGATCA	NM_000856	NM_000856	NM_000856	Hs.24258	2982	GUCY1A3	guanylate cyclase 1, soluble, alpha 3	ENST00000455639	THC2483073	GO:0000166(nucleotide binding)|GO:0004383(guanylate cyclase activity)|GO:0004872(receptor activity)|GO:0005525(GTP binding)|GO:0005737(cytoplasm)|GO:0006182(cGMP biosynthetic process)|GO:0007263(nitric oxide mediated signal transduction)|GO:0007596(blood coagulation)|GO:0008015(blood circulation)|GO:0008074(guanylate cyclase complex, soluble)|GO:0020037(heme binding)|GO:0030168(platelet activatio…	Homo sapiens guanylate cyclase 1, soluble, alpha 3 (GUCY1A3), transcript variant 1, mRNA [NM_000856]	chr4:156643328-156651224	hs|4q32.1
A_33_P3590259	6.95829	down	6.53856	down	3.75211	down	5.74965	A_33_P3590259	ACGAAGAATAGGGTGAAAAACCTCAGAAGGGAAAACTCCAAACCAGTTGGGAGACTTGTG	NM_004887	NM_004887	NM_004887	Hs.483444	9547	CXCL14	chemokine (C-X-C motif) ligand 14	ENST00000512158	NP1164491	GO:0005576(extracellular region)|GO:0005615(extracellular space)|GO:0005794(Golgi apparatus)|GO:0006935(chemotaxis)|GO:0006955(immune response)|GO:0007165(signal transduction)|GO:0007267(cell-cell signaling)|GO:0008009(chemokine activity)	Homo sapiens chemokine (C-X-C motif) ligand 14 (CXCL14), mRNA [NM_004887]	chr5:134907553-134907494	hs|5q31.1
A_33_P3267607	8.18903	down	6.30787	down	9.1898	down	7.89557	A_33_P3267607	CCTGAAGCTTGTATAACTCCTGGGGGAACTTCTTAAAGGAAAGCAATAAAAACTTACAAA	BC039551		BC039551	Hs.310357	729870	LOC729870	uncharacterized LOC729870		THC2617289		Homo sapiens, clone IMAGE:5762932, mRNA. [BC039551]	chr4:153855732-153855673	hs|4q31.3
A_33_P3328903	3.58796	down	3.29438	down	3.08714	down	3.32316	A_33_P3328903	ACTTTGGTCTTGTCCGCAACGGACCTCTTGCTGCCAGGAAAGAAAGGCGTCGAGTCCTGT	XM_003118505	XM_003118505	XM_003118505	Hs.722379	100506533	LOC100506533	putative uncharacterized protein FLJ35883-like				PREDICTED: Homo sapiens putative uncharacterized protein FLJ35883-like (LOC100506533), mRNA [XM_003118505]	chr1:16863279-16863338	hs|1p36.13
A_23_P30567	2.79846	down	2.21237	down	2.37969	down	2.46351	A_23_P30567	CGTACGAGCTGGAAAACCCAAATGGAAACAGTATCGGGGAATTCTGTTTGTCTGGTCTTT	NM_001882	NM_001882	NM_001882	Hs.115617	1393	CRHBP	corticotropin releasing hormone binding protein	ENST00000503763	THC2464200	GO:0005576(extracellular region)|GO:0005615(extracellular space)|GO:0005625(soluble fraction)|GO:0007165(signal transduction)|GO:0007565(female pregnancy)|GO:0007611(learning or memory)|GO:0042445(hormone metabolic process)|GO:0051424(corticotropin-releasing hormone binding)	Homo sapiens corticotropin releasing hormone binding protein (CRHBP), mRNA [NM_001882]	chr5:76264649-76264708	hs|5q13.3
A_23_P37167	3.46397	down	6.27158	down	2.47599	down	4.07051	A_23_P37167	ATCAACCAGAAGAAGAAGATGGAGTCGGATCTGACCCAGCTCCAGTCGGAAGTGGAGGAG	NM_002471	NM_002471	NM_002471	Hs.278432	4624	MYH6	myosin, heavy chain 6, cardiac muscle, alpha	ENST00000356287	THC2475791	GO:0000146(microfilament motor activity)|GO:0000166(nucleotide binding)|GO:0001701(in utero embryonic development)|GO:0001725(stress fiber)|GO:0002026(regulation of the force of heart contraction)|GO:0002027(regulation of heart rate)|GO:0003779(actin binding)|GO:0005516(calmodulin binding)|GO:0005524(ATP binding)|GO:0005634(nucleus)|GO:0005730(nucleolus)|GO:0005737(cytoplasm)|GO:0005829(cytosol)|…	Homo sapiens myosin, heavy chain 6, cardiac muscle, alpha (MYH6), mRNA [NM_002471]	chr14:23854238-23854179	hs|14q11.2
A_33_P3248394	3.63143	down	6.98263	down	2.49511	down	4.36972	A_33_P3248394	TCTGTCACCAATGCTGCCAACAATGGGGTCTGCTTCATTGTGGCTCGCAAGAAGCCTGGG	NM_001199219	NM_001199219	NM_001199219	Hs.632629	11185	INMT	indolethylamine N-methyltransferase	ENST00000484180	THC2509178	GO:0005737(cytoplasm)|GO:0008168(methyltransferase activity)|GO:0016740(transferase activity)|GO:0030748(amine N-methyltransferase activity)	Homo sapiens indolethylamine N-methyltransferase (INMT), transcript variant 2, mRNA [NM_001199219]	chr7:30795402-30795461	hs|7p14.3
A_24_P59735	4.42696	down	4.47384	down	2.31783	down	3.73955	A_24_P59735	TCCTGGTTTTTGAGACTCAACCACTTTGAAAGCATTTGTGTAGCATCACAGGTGCTCCAG	NM_198849	NM_198849	NM_198849	Hs.368483	283514	SIAH3	seven in absentia homolog 3 (Drosophila)	ENST00000400405	THC2618985	GO:0005634(nucleus)|GO:0006511(ubiquitin-dependent protein catabolic process)|GO:0007275(multicellular organismal development)|GO:0046872(metal ion binding)	Homo sapiens seven in absentia homolog 3 (Drosophila) (SIAH3), mRNA [NM_198849]	chr13:46355454-46355395	hs|13q14.13
A_23_P257111	2.30137	down	2.05862	down	2.01213	down	2.12404	A_23_P257111	TAATGCCACTGGTGTTAAGATATATTTTGAGTGGATGGAGGAGAAATAAACTTATTCCTC	NM_000507	NM_000507	NM_000507	Hs.494496	2203	FBP1	fructose-1,6-bisphosphatase 1	ENST00000415431		GO:0005515(protein binding)|GO:0005625(soluble fraction)|GO:0005737(cytoplasm)|GO:0005829(cytosol)|GO:0005975(carbohydrate metabolic process)|GO:0006000(fructose metabolic process)|GO:0006002(fructose 6-phosphate metabolic process)|GO:0006006(glucose metabolic process)|GO:0006094(gluconeogenesis)|GO:0006111(regulation of gluconeogenesis)|GO:0016208(AMP binding)|GO:0016311(dephosphorylation)|GO:00…	Homo sapiens fructose-1,6-bisphosphatase 1 (FBP1), transcript variant 1, mRNA [NM_000507]	chr9:97365485-97365426	hs|9q22.32
A_32_P87013	4.21164	down	2.65279	down	2.86474	down	3.24305	A_32_P87013	TAGATTCTTATAATATTATTTAAATGACTGCATTTTTAAATACAAGGCTTTATATTTTTA	NM_000584	NM_000584	NM_000584	Hs.624	3576	IL8	interleukin 8	ENST00000307407	THC2470330	GO:0001525(angiogenesis)|GO:0002237(response to molecule of bacterial origin)|GO:0005153(interleukin-8 receptor binding)|GO:0005515(protein binding)|GO:0005576(extracellular region)|GO:0005615(extracellular space)|GO:0005622(intracellular)|GO:0006928(cellular component movement)|GO:0006935(chemotaxis)|GO:0006954(inflammatory response)|GO:0006955(immune response)|GO:0007050(cell cycle arrest)|GO:0…	Homo sapiens interleukin 8 (IL8), mRNA [NM_000584]	chr4:74609265-74609324	hs|4q13.3
A_33_P3335895	4.83912	down	3.849	down	2.72719	down	3.8051	A_33_P3335895	AAAGCCTCACAATACGAGTTATACCAATACAGGCTCACCAGATTGTAAATGGAACGCCGC	NM_001242376	NM_001242376	NM_001242376	Hs.514227	2670	GFAP	glial fibrillary acidic protein	ENST00000435360	THC2475793	GO:0005178(integrin binding)|GO:0005200(structural constituent of cytoskeleton)|GO:0005624(membrane fraction)|GO:0005737(cytoplasm)|GO:0005882(intermediate filament)|GO:0009611(response to wounding)|GO:0010625(positive regulation of Schwann cell proliferation)|GO:0010977(negative regulation of neuron projection development)|GO:0014002(astrocyte development)|GO:0030198(extracellular matrix organiz…	Homo sapiens glial fibrillary acidic protein (GFAP), transcript variant 3, mRNA [NM_001242376]	chr17:42987577-42987518	hs|17q21.31
A_33_P3267230	4.06112	down	5.49838	down	2.3537	down	3.97107	A_33_P3267230	TTAACAACCCAAGCAAGCTTCGCGTCCTCGTTTTATTTTTGGTTAAACTTATGAATATGT	NM_001040282	NM_001040282	NM_001040282	Hs.617010	654341	TBC1D3G	TBC1 domain family, member 3G	ENST00000394453	NP1083288	GO:0005096(GTPase activator activity)|GO:0005097(Rab GTPase activator activity)|GO:0005622(intracellular)	Homo sapiens TBC1 domain family, member 3G (TBC1D3G), mRNA [NM_001040282]	chr17:34797442-34797383	hs|17q12
A_23_P315772	2.5272	down	4.32554	down	2.6345	down	3.16241	A_23_P315772	ACTGAGAACTATGCAATGGAGTTTCATGAAATGGTCCACATAGTGGGGAAGTAGCCAGGA	NM_004979	NM_004979	NM_004979	Hs.55276	3750	KCND1	potassium voltage-gated channel, Shal-related subfamily, member 1	ENST00000218176	THC2475218	GO:0005244(voltage-gated ion channel activity)|GO:0005249(voltage-gated potassium channel activity)|GO:0005575(cellular_component)|GO:0005886(plasma membrane)|GO:0006811(ion transport)|GO:0006813(potassium ion transport)|GO:0007268(synaptic transmission)|GO:0008076(voltage-gated potassium channel complex)|GO:0016021(integral to membrane)|GO:0046872(metal ion binding)|GO:0055085(transmembrane tran…	Homo sapiens potassium voltage-gated channel, Shal-related subfamily, member 1 (KCND1), mRNA [NM_004979]	chrX:48819729-48819670	hs|Xp11.23
A_33_P3395859	2.73847	down	3.43957	down	2.02079	down	2.73294	A_33_P3395859	CTGCCTGCTCTTCAGGTAGAAAGCCCTGGTTGAACAATAAACGCATGACTCTCCCTGAAT	NM_001193623	NM_001193623	NM_001193623	Hs.148344	147646	LOC147646	uncharacterized LOC147646		THC2602398		Homo sapiens uncharacterized LOC147646 (LOC147646), mRNA [NM_001193623]	chr19:51891601-51891543	hs|19q13.41
A_23_P361448	2.26118	down	2.54247	down	2.06138	down	2.28834	A_23_P361448	AAGGAGAAGAAAGAAAGTCTTTTTGTGGTCTCTGGAGATACTTTTCATTCATTTCCTCAT	NM_144665	NM_144665	NM_144665	Hs.659934	143686	SESN3	sestrin 3	ENST00000393234	NP837422	GO:0005634(nucleus)|GO:0007050(cell cycle arrest)	Homo sapiens sestrin 3 (SESN3), mRNA [NM_144665]	chr11:94917647-94917588	hs|11q21
A_33_P3312222	2.67021	down	4.16583	down	2.44435	down	3.09346	A_33_P3312222	AGGATGACAACCCTGCTGTCTTCCATGTCTGAGGAGCAGCTGTCCCGCTACGAAGTGTGT	XM_001131091	XM_001131091	XM_001131091		729706	LOC729706	putative TAF11-like protein ENSP00000332601-like				PREDICTED: Homo sapiens putative TAF11-like protein ENSP00000332601-like (LOC729706), mRNA [XM_001131091]	chr5:17590793-17590734	hs|5p15.1
A_33_P3213169	2.6038	down	2.95757	down	2.50549	down	2.68895	A_33_P3213169	AGACAGTCTTGCCAGAGTGGATCAGAAAGAAGGGATCTGGAAAAAGAGTTACCACGTGTT	AK309642		AK309642	Hs.248472	3687	ITGAX	integrin, alpha X (complement component 3 receptor 4 subunit)			GO:0004872(receptor activity)|GO:0005515(protein binding)|GO:0005886(plasma membrane)|GO:0007155(cell adhesion)|GO:0007229(integrin-mediated signaling pathway)|GO:0007596(blood coagulation)|GO:0008305(integrin complex)|GO:0009887(organ morphogenesis)|GO:0009897(external side of plasma membrane)|GO:0016021(integral to membrane)|GO:0050900(leukocyte migration)|GO:0051607(defense response to virus)	Homo sapiens cDNA, FLJ99683. [AK309642]	chr16:31368753-31368812	hs|16p11.2
A_24_P391586	2.04743	down	2.09543	down	2.28634	down	2.14306	A_24_P391586	GGTTGTTCTGTTGAACTCCTTGAACGTTTAGACCCTAAAAGGAGTCTATACCTGGACACC	NM_178507	NM_178507	NM_178507	Hs.445081	220323	OAF	OAF homolog (Drosophila)	ENST00000328965	THC2498871		Homo sapiens OAF homolog (Drosophila) (OAF), mRNA [NM_178507]	chr11:120100173-120100232	hs|11q23.3
A_33_P3269166	4.50393	down	2.43855	down	3.0481	down	3.33019	A_33_P3269166	ACTGTGTCTATAAACAACTAGTGGTGTTTAAAGGCTAATAAAGCTCCAAAGATCTCTCTT	ENST00000467264				259232	NALCN	sodium leak channel, non-selective	ENST00000467264	THC2699863	GO:0005244(voltage-gated ion channel activity)|GO:0005272(sodium channel activity)|GO:0006811(ion transport)|GO:0016020(membrane)|GO:0016021(integral to membrane)|GO:0055085(transmembrane transport)	sodium leak channel, non-selective [Source:HGNC Symbol;Acc:19082] [ENST00000467264]	chr13:101768854-101768795	hs|13q33.1
A_24_P304071	2.97408	down	2.95349	down	2.80067	down	2.90941	A_24_P304071	TCTAAGAGAGAATGGAATGTATGGGAAAAGAAAGTTACTGGAACTAATAGGACACGCTGT	NM_001547	NM_001547	NM_001547	Hs.437609	3433	IFIT2	interferon-induced protein with tetratricopeptide repeats 2	ENST00000371826	THC2463173	GO:0005515(protein binding)|GO:0005575(cellular_component)|GO:0005829(cytosol)|GO:0009615(response to virus)|GO:0019221(cytokine-mediated signaling pathway)|GO:0032091(negative regulation of protein binding)|GO:0035457(cellular response to interferon-alpha)|GO:0060337(type I interferon-mediated signaling pathway)	Homo sapiens interferon-induced protein with tetratricopeptide repeats 2 (IFIT2), mRNA [NM_001547]	chr10:91066613-91066672	hs|10q23.31
A_24_P13285	3.56223	down	3.84655	down	2.04845	down	3.15241	A_24_P13285	GACCGCTGTCCCTTATTTCAACCCGTTAGCAACAATGGATAGAGAACACAGTGGCTATTA	NM_006741	NM_006741	NM_006741	Hs.505662	5502	PPP1R1A	protein phosphatase 1, regulatory (inhibitor) subunit 1A	ENST00000257905	THC2463989	GO:0004865(protein serine/threonine phosphatase inhibitor activity)|GO:0005515(protein binding)|GO:0005975(carbohydrate metabolic process)|GO:0005977(glycogen metabolic process)|GO:0007165(signal transduction)	Homo sapiens protein phosphatase 1, regulatory (inhibitor) subunit 1A (PPP1R1A), mRNA [NM_006741]	chr12:54973524-54973465	hs|12q13.2
A_24_P238040	2.38482	down	3.65767	down	2.01076	down	2.68442	A_24_P238040	CAAGAGGTCATCTGAACACATCCACCACATCGACCTGGACGTGAGGACGACTCTCCGGAA	NM_004505	NM_004505	NM_004505	Hs.448851	9098	USP6	ubiquitin specific peptidase 6 (Tre-2 oncogene)	ENST00000332776	THC2486507	GO:0003676(nucleic acid binding)|GO:0004197(cysteine-type endopeptidase activity)|GO:0004221(ubiquitin thiolesterase activity)|GO:0004843(ubiquitin-specific protease activity)|GO:0005097(Rab GTPase activator activity)|GO:0005515(protein binding)|GO:0005516(calmodulin binding)|GO:0005622(intracellular)|GO:0005737(cytoplasm)|GO:0005764(lysosome)|GO:0005886(plasma membrane)|GO:0006464(protein modifi…	Homo sapiens ubiquitin specific peptidase 6 (Tre-2 oncogene) (USP6), mRNA [NM_004505]	chr17:5037199-5037258	hs|17p13.2
A_24_P401615	3.3921	down	9.21006	down	2.89149	down	5.16455	A_24_P401615	TTACCTGAGCCAGATGAGCAATCTTCGTGAACTCTTTTTAGCCTTCGGTTATGAGCGTGA	NM_001039361	NM_001039361	NM_001039361	Hs.715459	343071	PRAMEF10	PRAME family member 10	ENST00000235347	THC2488635		Homo sapiens PRAME family member 10 (PRAMEF10), mRNA [NM_001039361]	chr1:12954605-12954546	hs|1p36.21
A_23_P114057	2.33767	down	2.1703	down	2.43171	down	2.31323	A_23_P114057	CCTAGGAGGAGGGCTCCTAACAGTGTAACTTATTGTGTCCCCGCGTATTTATTTGTTGTA	NM_017789	NM_017789	NM_017789	Hs.516220	54910	SEMA4C	sema domain, immunoglobulin domain (Ig), transmembrane domain (TM) and short cytoplasmic domain, (semaphorin) 4C	ENST00000467747	THC2490793	GO:0004872(receptor activity)|GO:0005886(plasma membrane)|GO:0007275(multicellular organismal development)|GO:0007399(nervous system development)|GO:0014069(postsynaptic density)|GO:0016021(integral to membrane)|GO:0030054(cell junction)|GO:0030672(synaptic vesicle membrane)|GO:0031410(cytoplasmic vesicle)|GO:0032874(positive regulation of stress-activated MAPK cascade)|GO:0042692(muscle cell dif…	Homo sapiens sema domain, immunoglobulin domain (Ig), transmembrane domain (TM) and short cytoplasmic domain, (semaphorin) 4C (SEMA4C), mRNA [NM_017789]	chr2:97525582-97525523	hs|2q11.2
A_24_P188447	2.95747	down	4.59641	down	2.15278	down	3.23555	A_24_P188447	ACAAGCCTTGTGGGAATGAACATCCCTGGTCACACAGGAACTGGGTGGTGCATCTTTGTC	NM_021952	NM_021952	NM_021952	Hs.213050	1996	ELAVL4	ELAV (embryonic lethal, abnormal vision, Drosophila)-like 4 (Hu antigen D)	ENST00000357083	THC2485557	GO:0000166(nucleotide binding)|GO:0003723(RNA binding)|GO:0003730(mRNA 3'-UTR binding)|GO:0006396(RNA processing)|GO:0006397(mRNA processing)|GO:0017091(AU-rich element binding)	Homo sapiens ELAV (embryonic lethal, abnormal vision, Drosophila)-like 4 (Hu antigen D) (ELAVL4), transcript variant 1, mRNA [NM_021952]	chr1:50666551-50666610	hs|1p33
A_33_P3293213	3.36656	down	5.20052	down	2.21008	down	3.59239	A_33_P3293213	TCTCCACAAGACACAAGTCCCACAGGCAAGCTTGCGACTCTTCTCCTGGAAAGCTGCCAT	NM_001161616	NM_001161616	NM_001161616	Hs.375142	57139	RGL3	ral guanine nucleotide dissociation stimulator-like 3	ENST00000393423	THC2475024	GO:0005085(guanyl-nucleotide exchange factor activity)|GO:0005622(intracellular)|GO:0007165(signal transduction)|GO:0051056(regulation of small GTPase mediated signal transduction)	Homo sapiens ral guanine nucleotide dissociation stimulator-like 3 (RGL3), transcript variant 1, mRNA [NM_001161616]	chr19:11505064-11505005	hs|19p13.2
A_23_P133408	5.70737	down	6.5917	down	8.12624	down	6.80844	A_23_P133408	AACCCAGATTATCACCTTTGAAAGTTTCAAAGAGAACCTGAAGGACTTTCTGCTTGTCAT	NM_000758	NM_000758	NM_000758	Hs.1349	1437	CSF2	colony stimulating factor 2 (granulocyte-macrophage)	ENST00000296871	NP238259	GO:0001892(embryonic placenta development)|GO:0005125(cytokine activity)|GO:0005129(granulocyte macrophage colony-stimulating factor receptor binding)|GO:0005515(protein binding)|GO:0005576(extracellular region)|GO:0005615(extracellular space)|GO:0006955(immune response)|GO:0008083(growth factor activity)|GO:0008284(positive regulation of cell proliferation)|GO:0010628(positive regulation of gene…	Homo sapiens colony stimulating factor 2 (granulocyte-macrophage) (CSF2), mRNA [NM_000758]	chr5:131411452-131411511	hs|5q31.1
A_24_P208909	2.18805	down	2.11788	down	2.20761	down	2.17118	A_24_P208909	GATGCTTAAAAACTTTCTAAAGATGAATTGTGTGGCAGTGATTGGTCTGTTTGTGGAGAA	NM_015271	NM_015271	NM_015271	Hs.435711	23321	TRIM2	tripartite motif containing 2	ENST00000338700	THC2515600	GO:0004842(ubiquitin-protein ligase activity)|GO:0005515(protein binding)|GO:0005622(intracellular)|GO:0005737(cytoplasm)|GO:0008150(biological_process)|GO:0008270(zinc ion binding)|GO:0016567(protein ubiquitination)|GO:0016874(ligase activity)|GO:0043526(neuroprotection)|GO:0046872(metal ion binding)	Homo sapiens tripartite motif containing 2 (TRIM2), transcript variant 1, mRNA [NM_015271]	chr4:154259817-154259876	hs|4q31.3
A_33_P3320743	3.81213	down	4.59916	down	4.43222	down	4.28117	A_33_P3320743	CAGCAGGTCAGAATGGTCTGATATACAGTAACCCCCAATTTTCTTAATAAAATAAAACTC	NM_001128326	NM_001128326	NM_001128326	Hs.651072	100131137	BSPH1	binder of sperm protein homolog 1	ENST00000344839		GO:0005576(extracellular region)|GO:0007338(single fertilization)	Homo sapiens binder of sperm protein homolog 1 (BSPH1), mRNA [NM_001128326]	chr19:48471374-48471315	hs|19q13.33
A_33_P3381265	2.622	down	2.99521	down	3.3857	down	3.00097	A_33_P3381265	TATCTTGGTCAGAAAAGAGCTTGAAGAAATTGCCAGGACTCACCCAGACCAGTTCAACCT	NM_016229	NM_016229	NM_016229	Hs.414362	51700	CYB5R2	cytochrome b5 reductase 2	ENST00000299497	THC2470462	GO:0004128(cytochrome-b5 reductase activity)|GO:0005625(soluble fraction)|GO:0005739(mitochondrion)|GO:0016020(membrane)|GO:0016126(sterol biosynthetic process)|GO:0016491(oxidoreductase activity)|GO:0055114(oxidation-reduction process)	Homo sapiens cytochrome b5 reductase 2 (CYB5R2), mRNA [NM_016229]	chr11:7687770-7687711	hs|11p15.4
A_33_P3279162	2.24022	down	3.56243	down	2.11862	down	2.64042	A_33_P3279162	AAGAAGACTCCCGTTCAGCAAGTGGAGACTGGCATTCAGATTCGCTGGCCCGCATGCTGA	NM_001143987	NM_001143987	NM_001143987	Hs.712226	653149	NBPF6	neuroblastoma breakpoint family, member 6	ENST00000370040	THC2492296	GO:0005737(cytoplasm)	Homo sapiens neuroblastoma breakpoint family, member 6 (NBPF6), transcript variant 1, mRNA [NM_001143987]	chr1:109010218-109010277	hs|1p13.3
A_33_P3212394	6.28063	down	5.46317	down	2.67664	down	4.80681	A_33_P3212394	CTCTTTTAATTCGGAAAAGGTTGTAGGCTCTTCCAGCCTGAACCCATGGAGTACTAACAT	NM_001124759	NM_001124759	NM_001124759	Hs.274541	100288801	FRG2C	FSHD region gene 2 family, member C	ENST00000403385		GO:0005634(nucleus)	Homo sapiens FSHD region gene 2 family, member C (FRG2C), mRNA [NM_001124759]	chr3:75715831-75715890	hs|3p12.3
A_24_P57993	2.48271	down	2.67998	down	2.27111	down	2.47794	A_24_P57993	GCTGGTTCTGGACCTTTTGTATTACTCGGCAATGAACTACGACATCTGCAAGGTCTACCT	NM_001099294	NM_001099294	NM_001099294	Hs.6829	85352	KIAA1644	KIAA1644	ENST00000381176	THC2609440	GO:0016020(membrane)|GO:0016021(integral to membrane)	Homo sapiens KIAA1644 (KIAA1644), mRNA [NM_001099294]	chr22:44681571-44681512	hs|22q13.31
A_33_P3263533	4.55566	down	5.44459	down	3.14011	down	4.38012	A_33_P3263533	GTATTCGTGAACTGCATGCTGGAAAATGCTACTATTATGCTAAATAATGCTAACCAACAT	NM_001202435	NM_001202435	NM_001202435	Hs.22654	6323	SCN1A	sodium channel, voltage-gated, type I, alpha subunit	ENST00000303395	THC2474381	GO:0001518(voltage-gated sodium channel complex)|GO:0005244(voltage-gated ion channel activity)|GO:0005248(voltage-gated sodium channel activity)|GO:0005624(membrane fraction)|GO:0005886(plasma membrane)|GO:0006811(ion transport)|GO:0006814(sodium ion transport)|GO:0007628(adult walking behavior)|GO:0014704(intercalated disc)|GO:0016021(integral to membrane)|GO:0019227(neuronal action potential p…	Homo sapiens sodium channel, voltage-gated, type I, alpha subunit (SCN1A), transcript variant 4, mRNA [NM_001202435]	chr2:166845771-166845712	hs|2q24.3
A_24_P397817	3.2458	down	7.58891	down	3.96671	down	4.9338	A_24_P397817	GCTGAAGGGACCTTGAAGGGTAAAGAAGTTTGATATTAAAGGAGTTAAGAGTAGCAAGTT	NM_000230	NM_000230	NM_000230	Hs.194236	3952	LEP	leptin	ENST00000308868		GO:0000122(negative regulation of transcription from RNA polymerase II promoter)|GO:0001542(ovulation from ovarian follicle)|GO:0001666(response to hypoxia)|GO:0001819(positive regulation of cytokine production)|GO:0001890(placenta development)|GO:0001932(regulation of protein phosphorylation)|GO:0002021(response to dietary excess)|GO:0005179(hormone activity)|GO:0005576(extracellular region)|GO:…	Homo sapiens leptin (LEP), mRNA [NM_000230]	chr7:127897079-127897138	hs|7q32.1
A_33_P3340961	2.31012	down	2.93695	down	2.56687	down	2.60465	A_33_P3340961	TTAACAATATTGTCTTACAACCCGTGAACACAGAATGTCTTTCCAGTTATTTCCACTCTC	AF036272		AF036272	Hs.666365	6457	SH3GL3	SH3-domain GRB2-like 3		THC2492745	GO:0005515(protein binding)|GO:0005737(cytoplasm)|GO:0005768(endosome)|GO:0006897(endocytosis)|GO:0007165(signal transduction)|GO:0007417(central nervous system development)|GO:0008289(lipid binding)|GO:0016020(membrane)|GO:0031901(early endosome membrane)|GO:0042802(identical protein binding)	Homo sapiens EEN-B2-L4 mRNA, complete cds. [AF036272]	chr4:49271538-49271479	hs|4p11
A_33_P3319834	5.685	down	6.93232	down	5.2678	down	5.96171	A_33_P3319834	TTGTGCTGACACTTCAGTCTTCGAAAACGCCATGTACATCTGCTGTGTGTTAATGCTCCT	NM_001005522	NM_001005522	NM_001005522	Hs.521114	343172	OR2T8	olfactory receptor, family 2, subfamily T, member 8	ENST00000319968	THC2760235	GO:0004871(signal transducer activity)|GO:0004872(receptor activity)|GO:0004930(G-protein coupled receptor activity)|GO:0004984(olfactory receptor activity)|GO:0005886(plasma membrane)|GO:0016021(integral to membrane)|GO:0050896(response to stimulus)	Homo sapiens olfactory receptor, family 2, subfamily T, member 8 (OR2T8), mRNA [NM_001005522]	chr1:248084877-248084936	hs|1q44
A_24_P43144	6.4047	down	11.5953	down	2.9587	down	6.98624	A_24_P43144	TGAACTTGTCAGTAAAGGAGAATACGATTGGAACATCAAAAACCATCGTGATATATTTCG	NM_001077358	NM_001077358	NM_001077358	Hs.570273	50940	PDE11A	phosphodiesterase 11A	ENST00000466790	THC2675314	GO:0004112(cyclic-nucleotide phosphodiesterase activity)|GO:0004114(3',5'-cyclic-nucleotide phosphodiesterase activity)|GO:0004118(cGMP-stimulated cyclic-nucleotide phosphodiesterase activity)|GO:0005575(cellular_component)|GO:0005625(soluble fraction)|GO:0005737(cytoplasm)|GO:0005829(cytosol)|GO:0006198(cAMP catabolic process)|GO:0007165(signal transduction)|GO:0007596(blood coagulation)|GO:0016…	Homo sapiens phosphodiesterase 11A (PDE11A), transcript variant 2, mRNA [NM_001077358]	chr2:178545613-178545554	hs|2q31.2
A_23_P35725	2.85257	down	3.76977	down	2.01353	down	2.87862	A_23_P35725	TGAGTCTGTGCACGTACTTTTAGATAAAATGCTGCTGAGTGACTGCATGATGAGATACAA	NM_031418	NM_031418	NM_031418	Hs.91791	63982	ANO3	anoctamin 3	ENST00000256737	THC2692850	GO:0005216(ion channel activity)|GO:0005254(chloride channel activity)|GO:0006811(ion transport)|GO:0016020(membrane)|GO:0016021(integral to membrane)|GO:0034707(chloride channel complex)	Homo sapiens anoctamin 3 (ANO3), mRNA [NM_031418]	chr11:26684671-26684730	hs|11p14.2
A_33_P3336700	2.8958	down	3.31046	down	2.52409	down	2.91012	A_33_P3336700	CCACTACCAATCATCTGTACAGTTCCTACTGTTATGATCACAATAAGACTAACATGAATT	NM_020859	NM_020859	NM_020859	Hs.702168	57619	SHROOM3	shroom family member 3	ENST00000296043	THC2655070	GO:0000902(cell morphogenesis)|GO:0001843(neural tube closure)|GO:0002066(columnar/cuboidal epithelial cell development)|GO:0003779(actin binding)|GO:0005737(cytoplasm)|GO:0005856(cytoskeleton)|GO:0005874(microtubule)|GO:0005912(adherens junction)|GO:0007389(pattern specification process)|GO:0008360(regulation of cell shape)|GO:0016324(apical plasma membrane)|GO:0030054(cell junction)|GO:0043296(…	Homo sapiens shroom family member 3 (SHROOM3), mRNA [NM_020859]	chr4:77704264-77704323	hs|4q21.1
A_33_P3247473	2.20347	down	2.78963	down	2.00374	down	2.33228	A_33_P3247473	TGTGGAAACTTCTCCTCCCATTCCTGTGAGGGCTACCTGTGCTACTCAGGCTACTCCCGT	NM_181624	NM_181624	NM_181624	Hs.553688	337963	KRTAP23-1	keratin associated protein 23-1	ENST00000334160	NP815333	GO:0005882(intermediate filament)	Homo sapiens keratin associated protein 23-1 (KRTAP23-1), mRNA [NM_181624]	chr21:31720906-31720847	hs|21q22.11
A_23_P89587	5.15098	down	6.28196	down	3.0076	down	4.81351	A_23_P89587	TCAAGTACAGCACCAAGTTTCTGAGCAACTTCCTGGGGTCCAAGAGAGGAAACAAGGACC	NM_003396	NM_003396	NM_003396	Hs.326420	7484	WNT9B	wingless-type MMTV integration site family, member 9B	ENST00000290015	THC2631672	GO:0001658(branching involved in ureteric bud morphogenesis)|GO:0001664(G-protein-coupled receptor binding)|GO:0001701(in utero embryonic development)|GO:0001932(regulation of protein phosphorylation)|GO:0003339(regulation of mesenchymal to epithelial transition involved in metanephros morphogenesis)|GO:0005102(receptor binding)|GO:0005576(extracellular region)|GO:0005578(proteinaceous extracellu…	Homo sapiens wingless-type MMTV integration site family, member 9B (WNT9B), mRNA [NM_003396]	chr17:44952629-44952688	hs|17q21.32
A_33_P3833478	3.89852	down	3.40733	down	3.12566	down	3.47717	A_33_P3833478	GAATATTGGGGGACCAAAACAATAAGGCGTATCACATCTTAGCAGTGATTTTTATCCAAT	BC036697		BC036697	Hs.407509	160824	SP3P	Sp3 transcription factor pseudogene		THC2617202		Homo sapiens Sp3 transcription factor pseudogene, mRNA (cDNA clone IMAGE:5266022). [BC036697]	chr13:90012624-90012565	hs|13q31.3
A_33_P3353365	4.24843	down	7.48369	down	2.6519	down	4.79468	A_33_P3353365	TCAGAGCAGCCTTCAGTTTACTCTGTGTTTGTCCTCCTACCCCAGGGGTTCTCTTCCCAT	ENST00000397076		BC109207	Hs.282931	10050	SLC17A4	solute carrier family 17 (sodium phosphate), member 4	ENST00000397076	THC2487373	GO:0005436(sodium:phosphate symporter activity)|GO:0005624(membrane fraction)|GO:0005887(integral to plasma membrane)|GO:0006796(phosphate metabolic process)|GO:0006811(ion transport)|GO:0006814(sodium ion transport)|GO:0015293(symporter activity)|GO:0016020(membrane)|GO:0055085(transmembrane transport)	solute carrier family 17 (sodium phosphate), member 4 [Source:HGNC Symbol;Acc:10932] [ENST00000397076]	chr6:25776995-25777054	hs|6p22.2
A_23_P204913	3.7502	down	4.79778	down	3.04489	down	3.86429	A_23_P204913	TACCCATGTGAGACCAGAACACTCTGCTAAGCAACATATTGCACTAAATGATTTATGTCT	NM_031277	NM_031277	NM_031277	Hs.97464	56163	RNF17	ring finger protein 17	ENST00000429047	THC2477803	GO:0003676(nucleic acid binding)|GO:0005634(nucleus)|GO:0005737(cytoplasm)|GO:0007275(multicellular organismal development)|GO:0007283(spermatogenesis)|GO:0007286(spermatid development)|GO:0008270(zinc ion binding)|GO:0016788(hydrolase activity, acting on ester bonds)|GO:0030154(cell differentiation)|GO:0042803(protein homodimerization activity)|GO:0046872(metal ion binding)	Homo sapiens ring finger protein 17 (RNF17), transcript variant 1, mRNA [NM_031277]	chr13:25374513-25374572	hs|13q12.12
A_23_P30913	3.15248	down	2.59131	down	3.63782	down	3.1272	A_23_P30913	CTAATATGGAGATTATCCTTTCATTGAGCCTTTTATCCTCTGTTCTCCTTTGAAGAACCC	NM_033554	NM_033554	NM_033554	Hs.347270	3113	HLA-DPA1	major histocompatibility complex, class II, DP alpha 1	ENST00000428995	THC2593041	GO:0002504(antigen processing and presentation of peptide or polysaccharide antigen via MHC class II)|GO:0005765(lysosomal membrane)|GO:0005768(endosome)|GO:0005783(endoplasmic reticulum)|GO:0005789(endoplasmic reticulum membrane)|GO:0005794(Golgi apparatus)|GO:0005886(plasma membrane)|GO:0005887(integral to plasma membrane)|GO:0006955(immune response)|GO:0010008(endosome membrane)|GO:0019221(cyt…	Homo sapiens major histocompatibility complex, class II, DP alpha 1 (HLA-DPA1), transcript variant 1, mRNA [NM_033554]	chr6:33032907-33032848	hs|6p21.32
A_23_P52227	3.52297	down	3.77215	down	2.00817	down	3.1011	A_23_P52227	GCATTGACACCATTCCCCACAGAGATAGTCATGCTGAGTGTGGGTTGTTTAAACATGCAT	NM_004962	NM_004962	NM_004962	Hs.2171	2662	GDF10	growth differentiation factor 10	ENST00000224605	THC2488700	GO:0001501(skeletal system development)|GO:0005125(cytokine activity)|GO:0005576(extracellular region)|GO:0005615(extracellular space)|GO:0007179(transforming growth factor beta receptor signaling pathway)|GO:0008083(growth factor activity)|GO:0021549(cerebellum development)|GO:0030278(regulation of ossification)|GO:0040007(growth)|GO:0042698(ovulation cycle)|GO:0045669(positive regulation of ost…	Homo sapiens growth differentiation factor 10 (GDF10), mRNA [NM_004962]	chr10:48425995-48425936	hs|10q11.22
A_33_P3239620	2.94681	down	7.39761	down	2.43702	down	4.26048	A_33_P3239620	GATGTGCTCCTACAAGTGCTTCATCTCTGTGCCTGAAATTCTATAAATGTTGCAATCATG	NM_006652	NM_006652	NM_006652	Hs.370724	10816	SPINT3	serine peptidase inhibitor, Kunitz type, 3	ENST00000217428	THC2742008	GO:0004867(serine-type endopeptidase inhibitor activity)|GO:0005576(extracellular region)|GO:0030414(peptidase inhibitor activity)	Homo sapiens serine peptidase inhibitor, Kunitz type, 3 (SPINT3), mRNA [NM_006652]	chr20:44141160-44141101	hs|20q13.12
A_33_P3340264	2.92499	down	4.93763	down	2.56443	down	3.47568	A_33_P3340264	ATATGGTAATTCAGGAAAGGATTTGGAAGACCTAAGCCTGTACCCTTACCCCAAGGCAAC	ENST00000399397				340990	OTOG	otogelin	ENST00000399397		GO:0005576(extracellular region)|GO:0005615(extracellular space)|GO:0005886(plasma membrane)|GO:0016324(apical plasma membrane)|GO:0046373(L-arabinose metabolic process)|GO:0046556(alpha-N-arabinofuranosidase activity)	otogelin [Source:HGNC Symbol;Acc:8516] [ENST00000399397]	chr11:17668151-17668210	hs|11p15.1
A_24_P64167	3.68552	down	2.58605	down	2.47704	down	2.9162	A_24_P64167	ACAGGCTAAATGCACCAAGAAAGCTTCTTCAGAGTGAAGAATCTTAATGCTTGTAATTTA	NM_000962	NM_000962	NM_000962	Hs.201978	5742	PTGS1	prostaglandin-endoperoxide synthase 1 (prostaglandin G/H synthase and cyclooxygenase)	ENST00000362012	THC2601958	GO:0001516(prostaglandin biosynthetic process)|GO:0001750(photoreceptor outer segment)|GO:0004601(peroxidase activity)|GO:0004666(prostaglandin-endoperoxide synthase activity)|GO:0005634(nucleus)|GO:0005635(nuclear envelope)|GO:0005737(cytoplasm)|GO:0005783(endoplasmic reticulum)|GO:0005789(endoplasmic reticulum membrane)|GO:0005792(microsome)|GO:0005794(Golgi apparatus)|GO:0005886(plasma membran…	Homo sapiens prostaglandin-endoperoxide synthase 1 (prostaglandin G/H synthase and cyclooxygenase) (PTGS1), transcript variant 1, mRNA [NM_000962]	chr9:125157536-125157595	hs|9q33.2
A_33_P3274811	2.05564	down	3.46268	down	2.06416	down	2.52749	A_33_P3274811	AACCATTAGAGAATTCTGTTGATGTTTTCTGTGTCTGTCTGTCCCCTGGGCATGAGCTTC	NM_001014450	NM_001014450	NM_001014450	Hs.490252	6705	SPRR2F	small proline-rich protein 2F	ENST00000468739	THC2473989	GO:0001533(cornified envelope)|GO:0005737(cytoplasm)|GO:0008544(epidermis development)|GO:0030216(keratinocyte differentiation)|GO:0031424(keratinization)	Homo sapiens small proline-rich protein 2F (SPRR2F), mRNA [NM_001014450]	chr1:153084715-153084656	hs|1q21.3
A_24_P226755	2.37229	down	2.00675	down	2.82981	down	2.40295	A_24_P226755	TTGGAAACCAAGAGAATGGCTGATGTCTCTTTCTTGGAATATGTGAAATAAATTTAGCAG	NM_014729	NM_014729	NM_014729	Hs.491805	9760	TOX	thymocyte selection-associated high mobility group box	ENST00000361421	THC2504557	GO:0003677(DNA binding)|GO:0005634(nucleus)	Homo sapiens thymocyte selection-associated high mobility group box (TOX), mRNA [NM_014729]	chr8:59718581-59718522	hs|8q12.1
A_33_P3355954	4.46665	down	12.9689	down	5.97898	down	7.80483	A_33_P3355954	TGTGAGTGAAACGTTTGGAATACTGTCCCCTGTGAGTGAAACGTTTGCAAGACTGTGCCC	AK128759		AK128759	Hs.640064	442122	LOC442122	uncharacterized LOC442122		THC2489262		Homo sapiens cDNA FLJ45035 fis, clone BRAWH3019594. [AK128759]	chr4:186920881-186920822	hs|4q35.1
A_33_P3417650	3.2115	down	3.29462	down	2.32556	down	2.94389	A_33_P3417650	ATAGGAGTCCACTTTTGGTCATCCAGTCCCGATGCTCTGTTTTTTGTTTGTTTGTTTTTT	NM_002776	NM_002776	NM_002776	Hs.275464	5655	KLK10	kallikrein-related peptidase 10	ENST00000309958	THC2605483	GO:0004252(serine-type endopeptidase activity)|GO:0005576(extracellular region)|GO:0006508(proteolysis)|GO:0007049(cell cycle)|GO:0008233(peptidase activity)|GO:0008236(serine-type peptidase activity)	Homo sapiens kallikrein-related peptidase 10 (KLK10), transcript variant 1, mRNA [NM_002776]	chr19:51516090-51516031	hs|19q13.41
A_24_P105933	2.00169	down	2.59612	down	2.14621	down	2.24801	A_24_P105933	TCTGATAGGAATGTGAAAGCACGGACTCTTACTGCTAACTTTTGTGTATCGTAACCAGCC	NM_004624	NM_004624	NM_004624	Hs.348500	7433	VIPR1	vasoactive intestinal peptide receptor 1	ENST00000498102	THC2470516	GO:0004871(signal transducer activity)|GO:0004872(receptor activity)|GO:0004999(vasoactive intestinal polypeptide receptor activity)|GO:0005634(nucleus)|GO:0005730(nucleolus)|GO:0005737(cytoplasm)|GO:0005886(plasma membrane)|GO:0005887(integral to plasma membrane)|GO:0006936(muscle contraction)|GO:0006955(immune response)|GO:0007186(G-protein coupled receptor protein signaling pathway)|GO:0007187…	Homo sapiens vasoactive intestinal peptide receptor 1 (VIPR1), transcript variant 1, mRNA [NM_004624]	chr3:42578746-42578805	hs|3p22.1
A_24_P921683	4.81443	down	7.69094	down	5.18754	down	5.89764	A_24_P921683	GCAACAGTTCAATGAATCAAAATGGAATGAGCACTCTAAGCAGCCAATTAGATGCTGGCA	NM_014491	NM_014491	NM_014491	Hs.282787	93986	FOXP2	forkhead box P2	ENST00000324462	NP1276342	GO:0002053(positive regulation of mesenchymal cell proliferation)|GO:0003677(DNA binding)|GO:0003682(chromatin binding)|GO:0003690(double-stranded DNA binding)|GO:0003700(sequence-specific DNA binding transcription factor activity)|GO:0003705(sequence-specific enhancer binding RNA polymerase II transcription factor activity)|GO:0005622(intracellular)|GO:0005634(nucleus)|GO:0005667(transcription f…	Homo sapiens forkhead box P2 (FOXP2), transcript variant 1, mRNA [NM_014491]	chr7:114066598-114066657	hs|7q31.1
A_33_P3342153	2.5706	down	4.55987	down	3.36329	down	3.49792	A_33_P3342153	ACCAGGAGATCCAAAGGGAAGAACAAACACAGCAAGAGATCTCTGCTTGTGTGCCAGTGA	NM_201402	NM_201402	NM_201402	Hs.531448	377630	USP17L2	ubiquitin specific peptidase 17-like 2	ENST00000333796	THC2525229	GO:0004221(ubiquitin thiolesterase activity)|GO:0004843(ubiquitin-specific protease activity)|GO:0005634(nucleus)|GO:0006508(proteolysis)|GO:0006511(ubiquitin-dependent protein catabolic process)|GO:0006915(apoptosis)|GO:0007049(cell cycle)|GO:0008233(peptidase activity)|GO:0008234(cysteine-type peptidase activity)|GO:0016579(protein deubiquitination)|GO:0031575(mitotic cell cycle G1/S transition…	Homo sapiens ubiquitin specific peptidase 17-like 2 (USP17L2), mRNA [NM_201402]	chr8:11994736-11994677	hs|8p23.1
A_23_P37127	2.60603	down	2.25539	down	2.37011	down	2.41051	A_23_P37127	ATTACAATGTTGGAGGAGAGATAAGTTATAGGGAGCTGGATTTCAAAACGTGGTCCAAGA	NM_004496	NM_004496	NM_004496	Hs.163484	3169	FOXA1	forkhead box A1	ENST00000250448	THC2463841	GO:0000122(negative regulation of transcription from RNA polymerase II promoter)|GO:0001077(RNA polymerase II core promoter proximal region sequence-specific DNA binding transcription factor activity involved in positive regulation of transcription)|GO:0003677(DNA binding)|GO:0003690(double-stranded DNA binding)|GO:0003700(sequence-specific DNA binding transcription factor activity)|GO:0003705(se…	Homo sapiens forkhead box A1 (FOXA1), mRNA [NM_004496]	chr14:38059605-38059546	hs|14q21.1
A_33_P3420862	2.37678	down	2.66441	down	2.08488	down	2.37536	A_33_P3420862	GGTCCTGATGTCAGGGAGGGGATTATGCCCACTTTTGATCTCACTAAAGTGCTGGAAGCA	NM_001015038	NM_001015038	NM_001015038	Hs.293317	389860	PAGE2B	P antigen family, member 2B	ENST00000453343	THC2476714		Homo sapiens P antigen family, member 2B (PAGE2B), mRNA [NM_001015038]	chrX:55103897-55103956	hs|Xp11.21
A_24_P192301	6.33736	down	6.57742	down	6.04694	down	6.32057	A_24_P192301	CAGCTTTAAATAGACTTTGTCATATGCATGAATCATCAGAGATGAAACTGTTTGAGAGAC	NM_006080	NM_006080	NM_006080	Hs.252451	10371	SEMA3A	sema domain, immunoglobulin domain (Ig), short basic domain, secreted, (semaphorin) 3A	ENST00000265362	THC2678798	GO:0002027(regulation of heart rate)|GO:0004872(receptor activity)|GO:0005576(extracellular region)|GO:0006915(apoptosis)|GO:0007275(multicellular organismal development)|GO:0007399(nervous system development)|GO:0007411(axon guidance)|GO:0007413(axonal fasciculation)|GO:0010633(negative regulation of epithelial cell migration)|GO:0016020(membrane)|GO:0030154(cell differentiation)|GO:0030424(axon…	Homo sapiens sema domain, immunoglobulin domain (Ig), short basic domain, secreted, (semaphorin) 3A (SEMA3A), mRNA [NM_006080]	chr7:83588248-83588189	hs|7q21.11
A_24_P361427	5.44324	down	4.5482	down	5.03051	down	5.00732	A_24_P361427	CGGGGAGACAAGGGAATCAGTGTCTCATTATCTCTACCATCTCTACCATCTCGGAGAGGG	NM_015594	NM_015594	NM_015594	Hs.241421	26083	TBC1D29	TBC1 domain family, member 29	ENST00000378698	NP1466052	GO:0005097(Rab GTPase activator activity)|GO:0005622(intracellular)	Homo sapiens TBC1 domain family, member 29 (TBC1D29), mRNA [NM_015594]	chr17:28890360-28890419	hs|17q11.2
A_33_P3415778	2.27149	down	2.05016	down	2.26783	down	2.19649	A_33_P3415778	TCAGCCAGAACTTGGGAGGACTTGGTGCTTAATGCCCCATCTTTGGTTCGCCCTAGGTAA	AK126643		AK126643	Hs.499709	100129721	LOC100129721	uncharacterized LOC100129721		THC2626336		Homo sapiens cDNA FLJ44685 fis, clone BRACE3011447. [AK126643]	chr10:61468597-61468538	hs|10q21.2
A_33_P3253574	5.85446	down	7.34791	down	5.99984	down	6.40074	A_33_P3253574	AAGTTTCTTCTGTTTTCTACACTAATGTGGTGCCCATGCTCAATCCTCTCATCTACAGTT	NM_001005467	NM_001005467	NM_001005467	Hs.690456	390271	OR8B3	olfactory receptor, family 8, subfamily B, member 3	ENST00000354597	THC2603414	GO:0004871(signal transducer activity)|GO:0004872(receptor activity)|GO:0004930(G-protein coupled receptor activity)|GO:0004984(olfactory receptor activity)|GO:0005886(plasma membrane)|GO:0016021(integral to membrane)|GO:0050896(response to stimulus)	Homo sapiens olfactory receptor, family 8, subfamily B, member 3 (OR8B3), mRNA [NM_001005467]	chr11:124266436-124266377	hs|11q24.2
A_33_P3385471	3.98501	down	4.80566	down	3.33944	down	4.04337	A_33_P3385471	GAGATGACAAGTGCTATGAAGAAGCTCTGGAGAAGAGACCTCATATCAAGTAGTACATAA	NM_001005512	NM_001005512	NM_001005512	Hs.554532	403253	OR4A47	olfactory receptor, family 4, subfamily A, member 47	ENST00000446524	THC2604280	GO:0004871(signal transducer activity)|GO:0004872(receptor activity)|GO:0004930(G-protein coupled receptor activity)|GO:0004984(olfactory receptor activity)|GO:0005886(plasma membrane)|GO:0016021(integral to membrane)|GO:0050896(response to stimulus)	Homo sapiens olfactory receptor, family 4, subfamily A, member 47 (OR4A47), mRNA [NM_001005512]	chr11:48511215-48511274	hs|11p11.2
A_23_P125705	3.22729	down	3.9214	down	2.6077	down	3.25213	A_23_P125705	ATAGTGTTGTGTAGCTTAATCCTTCTGAAGTCTTTTTGTCATGTAGCTATTAATCTGTGG	NM_021963	NM_021963	NM_021963	Hs.730784	4674	NAP1L2	nucleosome assembly protein 1-like 2	ENST00000536638	THC2462019	GO:0005634(nucleus)|GO:0005678(chromatin assembly complex)|GO:0006334(nucleosome assembly)	Homo sapiens nucleosome assembly protein 1-like 2 (NAP1L2), mRNA [NM_021963]	chrX:72432731-72432672	hs|Xq13.2
A_33_P3407549	2.33488	down	5.17093	down	2.42896	down	3.31159	A_33_P3407549	TTTTCCTCCAACAACCTGAAGGTCCCTGGGGCTACCACCTGGTTGATCTATCGTGGCCTG	NM_175873	NM_175873	NM_175873	Hs.13308	134548	ANKRD43	ankyrin repeat domain 43	ENST00000378693			Homo sapiens ankyrin repeat domain 43 (ANKRD43), mRNA [NM_175873]	chr5:132150945-132151004	hs|5q31.1
A_23_P36187	2.09513	down	2.41359	down	2.00239	down	2.17037	A_23_P36187	TCCAGCTCATGCTGAACCAGAGGAAGTGGAAGAAGAGAAAGACAGCCACCAAAAAGGGCA	NM_138567	NM_138567	NM_138567	Hs.161031	90019	SYT8	synaptotagmin VIII	ENST00000535046	NP167084	GO:0001669(acrosomal vesicle)|GO:0005215(transporter activity)|GO:0005737(cytoplasm)|GO:0005886(plasma membrane)|GO:0007340(acrosome reaction)|GO:0008021(synaptic vesicle)|GO:0016021(integral to membrane)|GO:0031410(cytoplasmic vesicle)|GO:0031988(membrane-bounded vesicle)|GO:0048306(calcium-dependent protein binding)	Homo sapiens synaptotagmin VIII (SYT8), mRNA [NM_138567]	chr11:1858202-1858261	hs|11p15.5
A_33_P3338740	5.13091	down	8.17009	down	6.20342	down	6.50147	A_33_P3338740	ACATCTGACGTTTTCCTGCAAGGTGGGCTAATAAAGGGAAGGCTTTCAGGAGCTTACTGG	NM_021044	NM_021044	NM_021044	Hs.524382	50846	DHH	desert hedgehog	ENST00000266991	THC2477436	GO:0005509(calcium ion binding)|GO:0005515(protein binding)|GO:0005576(extracellular region)|GO:0005615(extracellular space)|GO:0005886(plasma membrane)|GO:0006508(proteolysis)|GO:0007267(cell-cell signaling)|GO:0007286(spermatid development)|GO:0008233(peptidase activity)|GO:0008270(zinc ion binding)|GO:0022402(cell cycle process)|GO:0030238(male sex determination)|GO:0032355(response to estradi…	Homo sapiens desert hedgehog (DHH), mRNA [NM_021044]	chr12:49483267-49483208	hs|12q13.12
A_33_P3382999	3.14816	down	7.13665	down	4.777	down	5.02061	A_33_P3382999	ATGGGGATGATCATACCTGCCTCACAAGAATGTTGAGACAATTCACAGAGACGTTCTGGA	NM_001085382	NM_001085382	NM_001085382	Hs.662523	768239	PSAPL1	prosaposin-like 1 (gene/pseudogene)	ENST00000319098	THC2601311	GO:0005576(extracellular region)|GO:0005764(lysosome)|GO:0006629(lipid metabolic process)|GO:0006665(sphingolipid metabolic process)	Homo sapiens prosaposin-like 1 (gene/pseudogene) (PSAPL1), mRNA [NM_001085382]	chr4:7434171-7434112	hs|4p16.1
A_33_P3303594	2.75359	down	4.52429	down	3.38691	down	3.55493	A_33_P3303594	TAAAACCTAGGTCTTAGGTACATCCTAAAGGGAGCACAGAACCCATCGTTTCACACATGG	NM_001146344	NM_001146344	NM_001146344	Hs.551617	440560	PRAMEF11	PRAME family member 11	ENST00000331684	THC2479503		Homo sapiens PRAME family member 11 (PRAMEF11), mRNA [NM_001146344]	chr1:12884744-12884685	hs|1p36.21
A_24_P226069	5.70418	down	3.53106	down	3.48079	down	4.23868	A_24_P226069	CCACAGTGAAACTCACAGAAGCAACACAGCTGGGAAAGGACTCGATGGAAGAGCTGGGAA	NM_031950	NM_031950	NM_031950	Hs.98785	83888	FGFBP2	fibroblast growth factor binding protein 2	ENST00000259989	THC2473947	GO:0005576(extracellular region)|GO:0005615(extracellular space)|GO:0019838(growth factor binding)	Homo sapiens fibroblast growth factor binding protein 2 (FGFBP2), mRNA [NM_031950]	chr4:15964292-15964233	hs|4p15.32
A_23_P302470	3.40491	down	3.41898	down	3.30812	down	3.37734	A_23_P302470	TGTCTAAGTCACAAATCTGAAGAAATAAGAGATTGTCTGTAGTTGATTGAAACGAGGGCA	NM_014465	NM_014465	NM_014465	Hs.129742	27284	SULT1B1	sulfotransferase family, cytosolic, 1B, member 1	ENST00000310613	THC2481888	GO:0004062(aryl sulfotransferase activity)|GO:0005737(cytoplasm)|GO:0005829(cytosol)|GO:0006576(cellular biogenic amine metabolic process)|GO:0006805(xenobiotic metabolic process)|GO:0008146(sulfotransferase activity)|GO:0008202(steroid metabolic process)|GO:0009812(flavonoid metabolic process)|GO:0016740(transferase activity)|GO:0018958(phenol-containing compound metabolic process)|GO:0042403(th…	Homo sapiens sulfotransferase family, cytosolic, 1B, member 1 (SULT1B1), mRNA [NM_014465]	chr4:70592803-70592744	hs|4q13.3
A_33_P3282325	4.14526	down	4.37688	down	2.90948	down	3.81054	A_33_P3282325	CTGTGGACCGAAGCATACAAATGGTGGTATCTTGTCTGTTTAATCCAGAGAAGAGACTGA	NM_004081	NM_004081	NM_004081	Hs.522868	1617	DAZ1	deleted in azoospermia 1	ENST00000382296	NP228782	GO:0000166(nucleotide binding)|GO:0003676(nucleic acid binding)|GO:0003723(RNA binding)|GO:0005515(protein binding)|GO:0005634(nucleus)|GO:0005737(cytoplasm)|GO:0007275(multicellular organismal development)|GO:0007283(spermatogenesis)|GO:0008494(translation activator activity)|GO:0030154(cell differentiation)|GO:0045948(positive regulation of translational initiation)	Homo sapiens deleted in azoospermia 1 (DAZ1), mRNA [NM_004081]	chrY:25281416-25281357	hs|Yq11.223
A_23_P158851	2.57719	down	2.44954	down	2.29603	down	2.44092	A_23_P158851	AAGTCATCAGTCATATCACTCACACAGAATTTTATTTTACATAGTTTTGTGACTTAATTA	NM_032961	NM_032961	NM_032961	Hs.192859	57575	PCDH10	protocadherin 10	ENST00000264360	THC2467112	GO:0005509(calcium ion binding)|GO:0005886(plasma membrane)|GO:0007155(cell adhesion)|GO:0007156(homophilic cell adhesion)|GO:0016021(integral to membrane)	Homo sapiens protocadherin 10 (PCDH10), transcript variant 1, mRNA [NM_032961]	chr4:134112390-134112449	hs|4q28.3
A_24_P302249	3.03411	down	3.25784	down	2.80046	down	3.0308	A_24_P302249	TCAAGAGCCCAGAGCTTCAGGCCGAGGCCAAGTCTTACTTTGAAAAGTCAAAGGAGCAGC	NM_001643	NM_001643	NM_001643	Hs.237658	336	APOA2	apolipoprotein A-II	ENST00000463273	NP1181139	GO:0002526(acute inflammatory response)|GO:0002740(negative regulation of cytokine secretion involved in immune response)|GO:0005319(lipid transporter activity)|GO:0005515(protein binding)|GO:0005543(phospholipid binding)|GO:0005576(extracellular region)|GO:0005615(extracellular space)|GO:0005788(endoplasmic reticulum lumen)|GO:0006457(protein folding)|GO:0006629(lipid metabolic process)|GO:00066…	Homo sapiens apolipoprotein A-II (APOA2), mRNA [NM_001643]	chr1:161192738-161192284	hs|1q23.3
A_23_P252928	2.94108	down	4.39252	down	2.71389	down	3.34917	A_23_P252928	CCCTCGTTGAAACCAGCTATGTGAAAGTCCTGCACCATTTGCTAAAGATCAGTGGAGGGC	NM_005367	NM_005367	NM_005367	Hs.169246	4111	MAGEA12	melanoma antigen family A, 12	ENST00000393900	THC2474894	GO:0003674(molecular_function)|GO:0005575(cellular_component)|GO:0008150(biological_process)	Homo sapiens melanoma antigen family A, 12 (MAGEA12), transcript variant 3, mRNA [NM_005367]	chrX:151899971-151899912	hs|Xq28
A_23_P331748	4.20657	down	3.49118	down	3.88933	down	3.86236	A_23_P331748	GGGACCAAAGGCTGATTCTTGGAGATTTAACTCCCCACAGGCAATGGGTTTATAGACATT	NM_001772	NM_001772	NM_001772	Hs.83731	945	CD33	CD33 molecule	ENST00000262262	NP1178007	GO:0004872(receptor activity)|GO:0005529(sugar binding)|GO:0005886(plasma membrane)|GO:0005887(integral to plasma membrane)|GO:0007155(cell adhesion)|GO:0007165(signal transduction)|GO:0007267(cell-cell signaling)|GO:0008285(negative regulation of cell proliferation)|GO:0009897(external side of plasma membrane)	Homo sapiens CD33 molecule (CD33), transcript variant 1, mRNA [NM_001772]	chr19:51742998-51743057	hs|19q13.41
A_24_P162454	2.4722	down	4.90921	down	2.03987	down	3.14043	A_24_P162454	GGCTGCAAAGGGTGTTTCCCTGTCCTCAGTGGTTTTGCTGCAATCAAACACTGTTTATTA	NM_001042506	NM_001042506	NM_001042506	Hs.567854	645974	PABPC1L2B	poly(A) binding protein, cytoplasmic 1-like 2B	ENST00000373521	THC2609848	GO:0000166(nucleotide binding)|GO:0003723(RNA binding)	Homo sapiens poly(A) binding protein, cytoplasmic 1-like 2B (PABPC1L2B), mRNA [NM_001042506]	chrX:72225172-72225231	hs|Xq13.2
A_33_P3345534	2.25567	down	3.066	down	2.58124	down	2.6343	A_33_P3345534	CCAGTATGAGAAGATGGCAGAGAAGAACCGCAAGGATGCCGAGGAATGGTTCTTCACCAA	NM_000526	NM_000526	NM_000526	Hs.654380	3861	KRT14	keratin 14	ENST00000476662	THC2553320	GO:0005200(structural constituent of cytoskeleton)|GO:0005515(protein binding)|GO:0005622(intracellular)|GO:0005634(nucleus)|GO:0005730(nucleolus)|GO:0005737(cytoplasm)|GO:0005739(mitochondrion)|GO:0005829(cytosol)|GO:0005882(intermediate filament)|GO:0008544(epidermis development)|GO:0010043(response to zinc ion)|GO:0010212(response to ionizing radiation)|GO:0030855(epithelial cell differentiati…	Homo sapiens keratin 14 (KRT14), mRNA [NM_000526]	chr17:39740072-39740013	hs|17q21.2
A_23_P132644	2.63969	down	2.28728	down	2.42269	down	2.44988	A_23_P132644	TTGGTGGATCTATTTTATGCATGACCTTTTAACCTTTGACTTTGCTTATTTCCCACTACG	NM_020792	NM_020792	NM_020792	Hs.444099	57552	NCEH1	neutral cholesterol ester hydrolase 1	ENST00000538775	THC2547761	GO:0004091(carboxylesterase activity)|GO:0005783(endoplasmic reticulum)|GO:0005792(microsome)|GO:0008152(metabolic process)|GO:0016020(membrane)|GO:0016021(integral to membrane)|GO:0016042(lipid catabolic process)|GO:0016787(hydrolase activity)	Homo sapiens neutral cholesterol ester hydrolase 1 (NCEH1), transcript variant 2, mRNA [NM_020792]	chr3:172348635-172348576	hs|3q26.31
A_33_P3378136	2.64365	down	2.34526	down	2.01937	down	2.33609	A_33_P3378136	AATAAAGACGTGAAGGATGCTTTCTGGAAGTTAATACATACACAAGTTCCATTTCACTGA	NM_001004735	NM_001004735	NM_001004735	Hs.553622	219436	OR5D14	olfactory receptor, family 5, subfamily D, member 14	ENST00000335605	THC2612111	GO:0004871(signal transducer activity)|GO:0004872(receptor activity)|GO:0004930(G-protein coupled receptor activity)|GO:0004984(olfactory receptor activity)|GO:0005886(plasma membrane)|GO:0016021(integral to membrane)|GO:0050896(response to stimulus)	Homo sapiens olfactory receptor, family 5, subfamily D, member 14 (OR5D14), mRNA [NM_001004735]	chr11:55563917-55563976	hs|11q11
A_24_P109101	3.61285	down	5.58873	down	4.56838	down	4.58999	A_24_P109101	ACACACAAGTGACTTATTACCGAAACTGGATTGCTTCAAAAACAGGCATCTAATTCACAA	NM_182606	NM_182606	NM_182606	Hs.450110	339967	TMPRSS11A	transmembrane protease, serine 11A	ENST00000334830	THC2487726	GO:0004252(serine-type endopeptidase activity)|GO:0005576(extracellular region)|GO:0005886(plasma membrane)|GO:0005887(integral to plasma membrane)|GO:0006508(proteolysis)|GO:0007049(cell cycle)|GO:0008233(peptidase activity)	Homo sapiens transmembrane protease, serine 11A (TMPRSS11A), transcript variant 1, mRNA [NM_182606]	chr4:68777112-68777053	hs|4q13.2
A_33_P3265129	2.32108	down	3.54853	down	2.44862	down	2.77274	A_33_P3265129	ACAGCTTGGAAGCTGAAGACCCAGGAAAGCCAATGTGTATATCCAGTCTTAGTCTGAAGA	AK091978		AK091978	Hs.656497	123876	ACSM2A	acyl-CoA synthetase medium-chain family member 2A		THC2481959	GO:0000166(nucleotide binding)|GO:0005524(ATP binding)|GO:0005739(mitochondrion)|GO:0005759(mitochondrial matrix)|GO:0006629(lipid metabolic process)|GO:0006631(fatty acid metabolic process)|GO:0016874(ligase activity)|GO:0046872(metal ion binding)|GO:0047760(butyrate-CoA ligase activity)	Homo sapiens cDNA FLJ34659 fis, clone KIDNE2018863. [AK091978]	chr16:20499885-20499944	hs|16p12.3
A_23_P405878	3.29946	down	5.80357	down	2.65752	down	3.92018	A_23_P405878	TGAAACTGGGAACTTGGAAATCAAGTGAGACCCAAGCAAGGAAACCAACTGCCAAAGCAA	NM_152319	NM_152319	NM_152319	Hs.98202	121273	C12orf54	chromosome 12 open reading frame 54	ENST00000380491	NP1073100		Homo sapiens chromosome 12 open reading frame 54 (C12orf54), mRNA [NM_152319]	chr12:48890057-48890116	hs|12q13.11
A_33_P3296281	4.59482	down	7.09898	down	2.57392	down	4.75591	A_33_P3296281	AAAGCAGATTTTGTTGCTGCCTACCTTTTGAAGACCAGGATGGAATGGAGCTACCTTCTG	XM_003403470	XM_003403470	XM_003403470	Hs.634692	100652922	LOC100652922	uncharacterized LOC100652922		THC2487740		PREDICTED: Homo sapiens hypothetical protein LOC100652922 (LOC100652922), mRNA [XM_003403470]	chr17:75548873-75548932	hs|17q25.3
A_32_P83845	6.42272	down	5.50619	down	6.18044	down	6.03645	A_32_P83845	GGGCTATAAAATATCATTTTTCAGGTTTATTCTTTTAGCAGGTGTAGTTAAACGACCTCC	NM_001040708	NM_001040708	NM_001040708	Hs.234434	23462	HEY1	hairy/enhancer-of-split related with YRPW motif 1	ENST00000337919	THC2467302	GO:0000122(negative regulation of transcription from RNA polymerase II promoter)|GO:0000983(RNA polymerase II core promoter sequence-specific DNA binding transcription factor activity)|GO:0000988(protein binding transcription factor activity)|GO:0001525(angiogenesis)|GO:0003198(epithelial to mesenchymal transition involved in endocardial cushion formation)|GO:0003677(DNA binding)|GO:0003700(seque…	Homo sapiens hairy/enhancer-of-split related with YRPW motif 1 (HEY1), transcript variant 2, mRNA [NM_001040708]	chr8:80676371-80676312	hs|8q21.13
A_24_P296808	3.94104	down	2.75966	down	2.98577	down	3.22882	A_24_P296808	GGCTTCGTTGTGTTAACAAGTTGACACCATGACTAGTAAATGTAAACGTGTATGTATAAA	NM_018215	NM_018215	NM_018215	Hs.8395	55228	PNMAL1	PNMA-like 1	ENST00000313683	NP1159435		Homo sapiens PNMA-like 1 (PNMAL1), transcript variant 1, mRNA [NM_018215]	chr19:46969838-46969779	hs|19q13.32
A_23_P77918	3.41073	down	4.36958	down	3.13492	down	3.63841	A_23_P77918	ACTTGAGATTTTTGTTGTTACGGGTATTCAGCCTTCAGTCACCGTCTGAGTTCTCCAGTT	NM_006041	NM_006041	NM_006041	Hs.48384	9953	HS3ST3B1	heparan sulfate (glucosamine) 3-O-sulfotransferase 3B1	ENST00000360954	THC2479812	GO:0000139(Golgi membrane)|GO:0005794(Golgi apparatus)|GO:0005887(integral to plasma membrane)|GO:0008146(sulfotransferase activity)|GO:0008467([heparan sulfate]-glucosamine 3-sulfotransferase 1 activity)|GO:0015012(heparan sulfate proteoglycan biosynthetic process)|GO:0015015(heparan sulfate proteoglycan biosynthetic process, enzymatic modification)|GO:0016020(membrane)|GO:0016740(transferase ac…	Homo sapiens heparan sulfate (glucosamine) 3-O-sulfotransferase 3B1 (HS3ST3B1), mRNA [NM_006041]	chr17:14249242-14249301	hs|17p12
A_23_P121144	7.42877	down	7.43835	down	4.02996	down	6.29903	A_23_P121144	CCTTTTGATGATCTCACCACTTTAAGAGTTCCAGATGGAAAAAGACAAAAGTTTGCTTCA	NM_144634	NM_144634	NM_144634	Hs.234895	131375	LYZL4	lysozyme-like 4	ENST00000470991	THC2474648	GO:0003796(lysozyme activity)|GO:0005576(extracellular region)|GO:0016998(cell wall macromolecule catabolic process)	Homo sapiens lysozyme-like 4 (LYZL4), mRNA [NM_144634]	chr3:42438677-42438618	hs|3p22.1
A_23_P422018	4.4595	down	3.80754	down	4.79538	down	4.35414	A_23_P422018	CAAGCCTCCAAGAGTAAACAGAAGTAAGGATGGACTGGATATTACCATCATCCACCATCC	NM_173080	NM_173080	NM_173080	Hs.433629	163778	SPRR4	small proline-rich protein 4	ENST00000328051	THC2475090	GO:0005737(cytoplasm)|GO:0005938(cell cortex)|GO:0018149(peptide cross-linking)|GO:0031424(keratinization)	Homo sapiens small proline-rich protein 4 (SPRR4), mRNA [NM_173080]	chr1:152944580-152944639	hs|1q21.3
A_33_P3375467	2.45291	down	3.07057	down	2.23486	down	2.58611	A_33_P3375467	AACTGGTAGCTTTCTTGTTTGGAATTACTTCTCACATGGCGGCAGATGTCAGCTGGCATA	NM_177483	NM_177483	NM_177483	Hs.533291	2822	GPLD1	glycosylphosphatidylinositol specific phospholipase D1	ENST00000475417	THC2482320	GO:0004621(glycosylphosphatidylinositol phospholipase D activity)|GO:0004630(phospholipase D activity)|GO:0005576(extracellular region)|GO:0016787(hydrolase activity)	Homo sapiens glycosylphosphatidylinositol specific phospholipase D1 (GPLD1), transcript variant 2, mRNA [NM_177483]	chr6:24475449-24475390	hs|6p22.3
A_33_P3514487	2.68061	down	3.61695	down	3.64967	down	3.31575	A_33_P3514487	TGGCCAAGGTTATCGGAAATCTGGAGATGCAGATACTGTGTTTCCTTGCTCTTCGTCCAT	NM_198481	NM_198481	NM_198481	Hs.444431	284415	VSTM1	V-set and transmembrane domain containing 1	ENST00000376626	NP1474893	GO:0016020(membrane)|GO:0016021(integral to membrane)	Homo sapiens V-set and transmembrane domain containing 1 (VSTM1), mRNA [NM_198481]	chr19:54544173-54544114	hs|19q13.42
A_23_P7212	3.94186	down	2.96764	down	3.61787	down	3.50912	A_23_P7212	ACCAAAGTGGCCAATTATTTTGACTGGATTAGCTACCATGTAGGAAGGCCTTTTATTTCT	NM_000204	NM_000204	NM_000204	Hs.312485	3426	CFI	complement factor I	ENST00000512148	THC2602812	GO:0004252(serine-type endopeptidase activity)|GO:0005044(scavenger receptor activity)|GO:0005576(extracellular region)|GO:0005615(extracellular space)|GO:0006508(proteolysis)|GO:0006958(complement activation, classical pathway)|GO:0008233(peptidase activity)|GO:0016020(membrane)|GO:0045087(innate immune response)	Homo sapiens complement factor I (CFI), mRNA [NM_000204]	chr4:110662123-110662064	hs|4q25
A_23_P865	2.80063	down	4.4597	down	2.00657	down	3.08897	A_23_P865	GGTCATGTCTGTAGAGGAATTCTGAAGTCCAGCCTTTAGAGAACAACATTCGAAGAGGGT	NM_001013660	NM_001013660	NM_001013660	Hs.454779	391059	FRRS1	ferric-chelate reductase 1	ENST00000287474	THC2478171	GO:0000293(ferric-chelate reductase activity)|GO:0006810(transport)|GO:0016020(membrane)|GO:0016021(integral to membrane)|GO:0016491(oxidoreductase activity)|GO:0022900(electron transport chain)|GO:0046872(metal ion binding)	Homo sapiens ferric-chelate reductase 1 (FRRS1), mRNA [NM_001013660]	chr1:100174266-100174259	hs|1p21.2
A_23_P315892	2.20578	down	2.78143	down	2.63257	down	2.53993	A_23_P315892	TGGAAAACTTTAGGGTATTTTTGCGCAAACTCCTTCAGGGTTGGGGGACTCTGAAGGAAA	NM_013443	NM_013443	NM_013443	Hs.109672	30815	ST6GALNAC6	ST6 (alpha-N-acetyl-neuraminyl-2,3-beta-galactosyl-1,3)-N-acetylgalactosaminide alpha-2,6-sialyltransferase 6	ENST00000485320	THC2466312	GO:0000139(Golgi membrane)|GO:0001574(ganglioside biosynthetic process)|GO:0001665(alpha-N-acetylgalactosaminide alpha-2,6-sialyltransferase activity)|GO:0005737(cytoplasm)|GO:0005794(Golgi apparatus)|GO:0005886(plasma membrane)|GO:0006486(protein glycosylation)|GO:0006677(glycosylceramide metabolic process)|GO:0006687(glycosphingolipid metabolic process)|GO:0008373(sialyltransferase activity)|GO…	Homo sapiens ST6 (alpha-N-acetyl-neuraminyl-2,3-beta-galactosyl-1,3)-N-acetylgalactosaminide alpha-2,6-sialyltransferase 6 (ST6GALNAC6), mRNA [NM_013443]	chr9:130648124-130648065	hs|9q34.11
A_33_P3329522	3.70661	down	2.83265	down	3.62908	down	3.38945	A_33_P3329522	GATGTTCATGAGCTGAAGAAATTAAACCTCAGCAGCAATGGCATTGAATTCATCGATCCT	NM_001031692	NM_001031692	NM_001031692	Hs.567412	10234	LRRC17	leucine rich repeat containing 17	ENST00000485478	THC2461703	GO:0001649(osteoblast differentiation)|GO:0005576(extracellular region)|GO:0005615(extracellular space)|GO:0033687(osteoblast proliferation)|GO:0045671(negative regulation of osteoclast differentiation)|GO:0048539(bone marrow development)	Homo sapiens leucine rich repeat containing 17 (LRRC17), transcript variant 1, mRNA [NM_001031692]	chr7:102579972-102580031	hs|7q22.1
A_23_P210807	2.70037	down	5.7976	down	3.92407	down	4.14068	A_23_P210807	AGAGTTTAATTTGCGAGTCTTTGATATACACCATGCCCTGGATAAACTATTTCCAGCTCT	NM_138283	NM_138283	NM_138283	Hs.352134	128817	CSTL1	cystatin-like 1	ENST00000347397	THC2570344	GO:0004869(cysteine-type endopeptidase inhibitor activity)|GO:0005576(extracellular region)|GO:0030414(peptidase inhibitor activity)	Homo sapiens cystatin-like 1 (CSTL1), mRNA [NM_138283]	chr20:23424680-23425465	hs|20p11.21
A_23_P1173	7.42716	down	13.5841	down	4.52329	down	8.51153	A_23_P1173	AACCCAAGGAATGATGGAATCAACACAACATAGTATGTTTGCTTTCCTTACCCAATTGTA	NM_004132	NM_004132	NM_004132	Hs.422542	3026	HABP2	hyaluronan binding protein 2	ENST00000351270	THC2464828	GO:0004252(serine-type endopeptidase activity)|GO:0005539(glycosaminoglycan binding)|GO:0005576(extracellular region)|GO:0005615(extracellular space)|GO:0006508(proteolysis)|GO:0007155(cell adhesion)|GO:0008233(peptidase activity)	Homo sapiens hyaluronan binding protein 2 (HABP2), transcript variant 1, mRNA [NM_004132]	chr10:115348335-115348394	hs|10q25.3
A_23_P36531	20.3951	down	32.316	down	27.5984	down	26.7698	A_23_P36531	GCTGATTGGGGAAATAATTTTCAACACTATCCTGAATTATGTGCCTGTCTAGATAAGCAG	NM_004616	NM_004616	NM_004616	Hs.170563	7103	TSPAN8	tetraspanin 8	ENST00000546561	THC2556850	GO:0004871(signal transducer activity)|GO:0005764(lysosome)|GO:0006486(protein glycosylation)|GO:0007165(signal transduction)|GO:0016020(membrane)|GO:0016021(integral to membrane)|GO:0030195(negative regulation of blood coagulation)	Homo sapiens tetraspanin 8 (TSPAN8), mRNA [NM_004616]	chr12:71526574-71526515	hs|12q21.1
A_32_P46603	2.71596	down	3.25112	down	2.54248	down	2.83652	A_32_P46603	CCCTCGGAGTGCACTTATTAAGATCAGCCAAAACAAGTATGCGCTCTCTTGCTCTCATAT	NM_144992	NM_144992	NM_144992	Hs.269977	200403	VWA3B	von Willebrand factor A domain containing 3B	ENST00000490947	NP498462		Homo sapiens von Willebrand factor A domain containing 3B (VWA3B), mRNA [NM_144992]	chr2:98920173-98920232	hs|2q11.2
A_23_P321354	3.75592	down	2.58966	down	3.31831	down	3.2213	A_23_P321354	AACCACGTTCTAAACCAAGTTTTTAATCTTCTTGGGGCTCGTAATTACCTTTCACTTTAA	NM_144649	NM_144649	NM_144649	Hs.293842	137835	TMEM71	transmembrane protein 71	ENST00000356838	THC2484696	GO:0016020(membrane)|GO:0016021(integral to membrane)	Homo sapiens transmembrane protein 71 (TMEM71), transcript variant 1, mRNA [NM_144649]	chr8:133722596-133722537	hs|8q24.22
A_24_P376129	7.76977	down	6.7755	down	3.48688	down	6.01072	A_24_P376129	TGTGTAGTGTATGTTATAATACAGGCTAAGCTGCCACAATAAAAGAGCTTAAATACTGTG	ENST00000374057		AK056190	Hs.93836	25861	DFNB31	deafness, autosomal recessive 31	ENST00000374057		GO:0001895(retina homeostasis)|GO:0001917(photoreceptor inner segment)|GO:0002142(stereocilia ankle link complex)|GO:0005515(protein binding)|GO:0005624(membrane fraction)|GO:0005625(soluble fraction)|GO:0005737(cytoplasm)|GO:0005884(actin filament)|GO:0005929(cilium)|GO:0007605(sensory perception of sound)|GO:0019904(protein domain specific binding)|GO:0030424(axon)|GO:0030426(growth cone)|GO:00…	deafness, autosomal recessive 31 [Source:HGNC Symbol;Acc:16361] [ENST00000374057]	chr9:117240660-117240601	hs|9q32
A_33_P3241316	2.01365	down	2.11915	down	2.19518	down	2.10932	A_33_P3241316	TGCAGGAGCTCGGCCTTCTAGACACTGTGACCTACCTGAGTGGGGTCTCTGGGTCTACCT	NM_213600	NM_213600	NM_213600	Hs.231873	255189	PLA2G4F	phospholipase A2, group IVF	ENST00000357924	NP1142584	GO:0001516(prostaglandin biosynthetic process)|GO:0004622(lysophospholipase activity)|GO:0005737(cytoplasm)|GO:0005765(lysosomal membrane)|GO:0005829(cytosol)|GO:0008152(metabolic process)|GO:0009395(phospholipid catabolic process)|GO:0015908(fatty acid transport)|GO:0016020(membrane)|GO:0016042(lipid catabolic process)|GO:0016787(hydrolase activity)|GO:0031982(vesicle)|GO:0032587(ruffle membrane…	Homo sapiens phospholipase A2, group IVF (PLA2G4F), transcript variant 1, mRNA [NM_213600]	chr15:42439884-42439825	hs|15q15.1
A_33_P3295036	3.84298	down	3.0782	down	3.15812	down	3.35976	A_33_P3295036	GCTCTGCCTATGGAGGCAACAGTGAGTGTCTTCAGAGCCCATCAGTGGCAGTGGAATTAA	NM_001242668	NM_001242668	NM_001242668	Hs.386711	389676	LOC389676	uncharacterized LOC389676	ENST00000522116	THC2676490		Homo sapiens uncharacterized LOC389676 (LOC389676), mRNA [NM_001242668]	chr8:94146582-94146523	hs|8q22.1
A_33_P3243093	4.52707	down	4.03557	down	4.451	down	4.33788	A_33_P3243093	GCCATGTATGAGGGTAATCGAGATGAGGATATTAACTCAAAAGAAATAGGGTGATTTTTA	NM_003617	NM_003617	NM_003617	Hs.24950	8490	RGS5	regulator of G-protein signaling 5	ENST00000313961	THC2470137	GO:0004871(signal transducer activity)|GO:0005096(GTPase activator activity)|GO:0005737(cytoplasm)|GO:0005886(plasma membrane)|GO:0008277(regulation of G-protein coupled receptor protein signaling pathway)|GO:0009968(negative regulation of signal transduction)|GO:0043547(positive regulation of GTPase activity)	Homo sapiens regulator of G-protein signaling 5 (RGS5), transcript variant 1, mRNA [NM_003617]	chr1:163115775-163115716	hs|1q23.3
A_33_P3492087	8.1935	down	7.14682	down	3.26415	down	6.20149	A_33_P3492087	AAATGGAAAAGGTGGCATGCTAAACAGCAACCTTGATCTGTATAAGCCAGCAGTTGTGTT	AK097198		AK097198	Hs.638414	284191	LOC284191	uncharacterized LOC284191		THC2524533		Homo sapiens cDNA FLJ39879 fis, clone SPLEN2016069. [AK097198]	chr17:16879372-16879313	hs|17p11.2
A_23_P416011	2.21029	down	3.04254	down	2.04062	down	2.43115	A_23_P416011	CTACTGCTCTAAAAAGAAAGACGCCTGCTGTTTACATTAAAACTGATGTTGCTGATATAG	NM_058203	NM_058203	NM_058203	Hs.2717	10407	SPAG11B	sperm associated antigen 11B	ENST00000317900	THC2485722	GO:0003674(molecular_function)|GO:0005576(extracellular region)|GO:0007283(spermatogenesis)	Homo sapiens sperm associated antigen 11B (SPAG11B), transcript variant C, mRNA [NM_058203]	chr8:7707626-7707685	hs|8p23.1
A_23_P207201	3.35182	down	2.56647	down	2.44592	down	2.78807	A_23_P207201	CGCTGAAGGATGGTATCATCATGATCCAGACGCTGCTGATCATCCTCTTCATCATCGTGC	NM_001039933	NM_001039933	NM_001039933	Hs.89575	974	CD79B	CD79b molecule, immunoglobulin-associated beta	ENST00000392795	THC2603626	GO:0004888(transmembrane receptor activity)|GO:0005634(nucleus)|GO:0005730(nucleolus)|GO:0005737(cytoplasm)|GO:0005794(Golgi apparatus)|GO:0005886(plasma membrane)|GO:0005887(integral to plasma membrane)|GO:0006955(immune response)|GO:0007165(signal transduction)|GO:0007166(cell surface receptor linked signaling pathway)	Homo sapiens CD79b molecule, immunoglobulin-associated beta (CD79B), transcript variant 3, mRNA [NM_001039933]	chr17:62007212-62007153	hs|17q23.3
A_23_P210109	5.60278	down	4.54155	down	2.7852	down	4.30984	A_23_P210109	AAACAGTGTGGAATAGACATTATTGGCAAAATTGCTCATCCCTAATCCTGAAAAACAGGC	NM_019885	NM_019885	NM_019885	Hs.91546	56603	CYP26B1	cytochrome P450, family 26, subfamily B, polypeptide 1	ENST00000001146	THC2671189	GO:0001709(cell fate determination)|GO:0001972(retinoic acid binding)|GO:0005783(endoplasmic reticulum)|GO:0005789(endoplasmic reticulum membrane)|GO:0005792(microsome)|GO:0006805(xenobiotic metabolic process)|GO:0007140(male meiosis)|GO:0007283(spermatogenesis)|GO:0008401(retinoic acid 4-hydroxylase activity)|GO:0009055(electron carrier activity)|GO:0009954(proximal/distal pattern formation)|GO:…	Homo sapiens cytochrome P450, family 26, subfamily B, polypeptide 1 (CYP26B1), mRNA [NM_019885]	chr2:72357489-72357430	hs|2p13.2
A_24_P59236	2.34208	down	3.93632	down	2.64875	down	2.97571	A_24_P59236	AGATTATACCCCAAGGTCTGTTCTGGAAGGATGACATCACCCAGGATGCAATGATCCAAA	NM_001007089	NM_001007089	NM_001007089	Hs.290551	389075	RESP18	regulated endocrine-specific protein 18 homolog (rat)	ENST00000470719	NP1241414	GO:0005576(extracellular region)|GO:0005783(endoplasmic reticulum)|GO:0005794(Golgi apparatus)	Homo sapiens regulated endocrine-specific protein 18 homolog (rat) (RESP18), mRNA [NM_001007089]	chr2:220195507-220194442	hs|2q35
A_33_P3255290	5.19849	down	5.18152	down	3.81287	down	4.73096	A_33_P3255290	AGGAAGAGCAGAGAGTATGACTGTCAGATTCTTCAGGAGAGAATGGAGCTCTTACAGCAA	NM_014790	NM_014790	NM_014790	Hs.184323	9832	JAKMIP2	janus kinase and microtubule interacting protein 2	ENST00000333010	THC2471193	GO:0005794(Golgi apparatus)	Homo sapiens janus kinase and microtubule interacting protein 2 (JAKMIP2), mRNA [NM_014790]	chr5:146997542-146997483	hs|5q32
A_23_P306845	5.06417	down	15.0996	down	10.435	down	10.1996	A_23_P306845	CGGAATGGAAAGGCCTATGCCTCGGGATACGATGAAACTTTCGTGTCTGCCAACCTCCCT	NM_152762	NM_152762	NM_152762	Hs.350671	254187	TSGA10IP	testis specific, 10 interacting protein		THC2480809		Homo sapiens testis specific, 10 interacting protein (TSGA10IP), mRNA [NM_152762]	chr11:65715525-65715584	hs|11q13.1
A_32_P175739	2.48745	down	2.03567	down	2.30159	down	2.2749	A_32_P175739	CAATCTTCGGGGTGTGATGAATAGCAAATCATCTCAAATCCTTGAGCACTCAGTCTAGTG	NM_000189	NM_000189	NM_000189	Hs.591588	3099	HK2	hexokinase 2	ENST00000290573	THC2461818	GO:0000166(nucleotide binding)|GO:0004396(hexokinase activity)|GO:0005524(ATP binding)|GO:0005536(glucose binding)|GO:0005739(mitochondrion)|GO:0005741(mitochondrial outer membrane)|GO:0005829(cytosol)|GO:0005975(carbohydrate metabolic process)|GO:0006006(glucose metabolic process)|GO:0006096(glycolysis)|GO:0007595(lactation)|GO:0008637(apoptotic mitochondrial changes)|GO:0008645(hexose transport…	Homo sapiens hexokinase 2 (HK2), mRNA [NM_000189]	chr2:75120331-75120390	hs|2p12
A_33_P3279019	2.57404	down	2.90755	down	2.37443	down	2.61867	A_33_P3279019	GGGTTGTCTGTCTTGTCTTCTCATTTTATTGAGTTAAATGAGTTCTTAATAATCTCTGGC	NM_012397	NM_012397	NM_012397	Hs.241407	5275	SERPINB13	serpin peptidase inhibitor, clade B (ovalbumin), member 13	ENST00000269489	THC2476541	GO:0004867(serine-type endopeptidase inhibitor activity)|GO:0005576(extracellular region)|GO:0005737(cytoplasm)|GO:0009411(response to UV)|GO:0010951(negative regulation of endopeptidase activity)|GO:0030162(regulation of proteolysis)|GO:0030414(peptidase inhibitor activity)	Homo sapiens serpin peptidase inhibitor, clade B (ovalbumin), member 13 (SERPINB13), mRNA [NM_012397]	chr18:61266324-61266383	hs|18q21.33
A_23_P74701	2.22855	down	2.77473	down	2.47218	down	2.49182	A_23_P74701	AAATTATTATAGGCCAGCTACATCTAGTAGTAGGTTTGGGGTACAGATTGGGGGTTGTGC	NM_152890	NM_152890	NM_152890	Hs.659516	255631	COL24A1	collagen, type XXIV, alpha 1	ENST00000370571	NP1473048	GO:0005201(extracellular matrix structural constituent)|GO:0005576(extracellular region)|GO:0005581(collagen)|GO:0007155(cell adhesion)	Homo sapiens collagen, type XXIV, alpha 1 (COL24A1), mRNA [NM_152890]	chr1:86195414-86195355	hs|1p22.3
A_23_P81529	3.11094	down	6.883	down	2.38689	down	4.12695	A_23_P81529	GGTAGCAACACTGTGAAGACAATCATGGGATTTTACTAGAATTAAACAACAAACAAAACG	NM_002202	NM_002202	NM_002202	Hs.505	3670	ISL1	ISL LIM homeobox 1	ENST00000230658	THC2471608	GO:0000122(negative regulation of transcription from RNA polymerase II promoter)|GO:0001102(RNA polymerase II activating transcription factor binding)|GO:0001105(RNA polymerase II transcription coactivator activity)|GO:0001158(enhancer sequence-specific DNA binding)|GO:0001755(neural crest cell migration)|GO:0003139(secondary heart field specification)|GO:0003148(outflow tract septum morphogenesi…	Homo sapiens ISL LIM homeobox 1 (ISL1), mRNA [NM_002202]	chr5:50689606-50689665	hs|5q11.1
A_23_P111402	4.76032	down	4.95392	down	4.98383	down	4.89935	A_23_P111402	GTCATGTGTTTTCTTTCTCAATGAGGGAAAAACAATTTTATTACCTGCTTAATGGTCCAC	NM_032784	NM_032784	NM_032784	Hs.135254	84870	RSPO3	R-spondin 3	ENST00000356698	THC2470942	GO:0005102(receptor binding)|GO:0005109(frizzled binding)|GO:0005576(extracellular region)|GO:0008201(heparin binding)|GO:0050896(response to stimulus)|GO:0060070(canonical Wnt receptor signaling pathway)|GO:0060670(branching involved in embryonic placenta morphogenesis)	Homo sapiens R-spondin 3 (RSPO3), mRNA [NM_032784]	chr6:127518034-127518093	hs|6q22.33
A_23_P64785	2.23596	down	2.07674	down	2.07053	down	2.12774	A_23_P64785	TCTCTAGAGGAGAGTGGTACTGGCAGTTTATGGCTGAAATCCATTCTGATTGGTTGGAGT	NM_152320	NM_152320	NM_152320	Hs.23492	121274	ZNF641	zinc finger protein 641	ENST00000547026	THC2474451	GO:0003677(DNA binding)|GO:0005622(intracellular)|GO:0005634(nucleus)|GO:0005730(nucleolus)|GO:0005737(cytoplasm)|GO:0006355(regulation of transcription, DNA-dependent)|GO:0008270(zinc ion binding)|GO:0046872(metal ion binding)	Homo sapiens zinc finger protein 641 (ZNF641), transcript variant 1, mRNA [NM_152320]	chr12:48736501-48736442	hs|12q13.11
A_33_P3383556	2.68775	down	2.6058	down	2.03362	down	2.44239	A_33_P3383556	ATAGTAGATGCTCAGTGTATATTTGTGGCATTGAATGGAGGACCAGAAGGTAGGGTGCAG	NM_174975	NM_174975	NM_174975	Hs.505601	266629	SEC14L3	SEC14-like 3 (S. cerevisiae)	ENST00000434642	NP1460194	GO:0005215(transporter activity)|GO:0005622(intracellular)|GO:0008289(lipid binding)|GO:0016021(integral to membrane)	Homo sapiens SEC14-like 3 (S. cerevisiae) (SEC14L3), mRNA [NM_174975]	chr22:30855610-30855551	hs|22q12.2
A_23_P110531	4.59733	down	3.8398	down	5.89996	down	4.77903	A_23_P110531	CTGTGAAGATATCCAGTGCACTGGTGGGAAAAAATGTTTATGGGATTTCAAGGTTGGGAG	NM_013409	NM_013409	NM_013409	Hs.9914	10468	FST	follistatin	ENST00000511025	THC2470424	GO:0000122(negative regulation of transcription from RNA polymerase II promoter)|GO:0002244(hemopoietic progenitor cell differentiation)|GO:0004871(signal transducer activity)|GO:0005515(protein binding)|GO:0005576(extracellular region)|GO:0005634(nucleus)|GO:0005737(cytoplasm)|GO:0007165(signal transduction)|GO:0007276(gamete generation)|GO:0007389(pattern specification process)|GO:0008585(femal…	Homo sapiens follistatin (FST), transcript variant FST344, mRNA [NM_013409]	chr5:52780837-52780896	hs|5q11.2
A_23_P313542	2.57844	down	3.24022	down	2.2234	down	2.68069	A_23_P313542	CTGTCTACGCAAAGGATATTCAGGACGTGGGTGCCTTTTCCACCGTCAAAGGTGTGGCCT	NM_002929	NM_002929	NM_002929	Hs.103501	6011	GRK1	G protein-coupled receptor kinase 1	ENST00000545304	THC2483641	GO:0000166(nucleotide binding)|GO:0004672(protein kinase activity)|GO:0004703(G-protein coupled receptor kinase activity)|GO:0004871(signal transducer activity)|GO:0005524(ATP binding)|GO:0006468(protein phosphorylation)|GO:0007601(visual perception)|GO:0008277(regulation of G-protein coupled receptor protein signaling pathway)|GO:0009416(response to light stimulus)|GO:0009586(rhodopsin mediated …	Homo sapiens G protein-coupled receptor kinase 1 (GRK1), mRNA [NM_002929]	chr13:114438077-114438136	hs|13q34
A_23_P392384	2.00964	down	2.06689	down	2.22914	down	2.10189	A_23_P392384	TCAACCATCTTCTTTCTGAAAGACCAAATCTAATGTAACCAGTAACGTGAGGACTGCCAA	NM_001185095	NM_001185095	NM_001185095	Hs.4944	83543	AIF1L	allograft inflammatory factor 1-like	ENST00000372314	THC2469677	GO:0005509(calcium ion binding)|GO:0005737(cytoplasm)|GO:0005884(actin filament)|GO:0005886(plasma membrane)|GO:0005925(focal adhesion)|GO:0015629(actin cytoskeleton)|GO:0032587(ruffle membrane)|GO:0042995(cell projection)|GO:0051015(actin filament binding)	Homo sapiens allograft inflammatory factor 1-like (AIF1L), transcript variant 3, mRNA [NM_001185095]	chr9:133998333-133998392	hs|9q34.12
A_33_P3222218	2.96674	down	3.58563	down	2.32621	down	2.95953	A_33_P3222218	AGTGATTCAGATATGACCTTCAGTGTCAACCAGTCCTCCTCGGCATCTGAGTCATCCCTG	NM_001142651	NM_001142651	NM_001142651	Hs.91521	54492	NEURL1B	neuralized homolog 1B (Drosophila)	ENST00000369800		GO:0008270(zinc ion binding)|GO:0016874(ligase activity)|GO:0046872(metal ion binding)	Homo sapiens neuralized homolog 1B (Drosophila) (NEURL1B), mRNA [NM_001142651]	chr5:172113239-172113298	hs|5q35.1
A_33_P3277298	2.74936	down	4.70574	down	4.43129	down	3.96213	A_33_P3277298	ATCCTGTCTACAATGAGGCCATCATCTTTGACATTCCCCCGGAAAACATGGATCAAGTCA	NM_205848	NM_205848	NM_205848	Hs.370963	148281	SYT6	synaptotagmin VI	ENST00000369545	THC2477783	GO:0000300(peripheral to membrane of membrane fraction)|GO:0005215(transporter activity)|GO:0005544(calcium-dependent phospholipid binding)|GO:0005737(cytoplasm)|GO:0005829(cytosol)|GO:0005886(plasma membrane)|GO:0016021(integral to membrane)|GO:0019905(syntaxin binding)|GO:0030054(cell junction)|GO:0030276(clathrin binding)|GO:0030672(synaptic vesicle membrane)|GO:0031410(cytoplasmic vesicle)|GO…	Homo sapiens synaptotagmin VI (SYT6), mRNA [NM_205848]	chr1:114641806-114641747	hs|1p13.2
A_33_P3406816	2.6863	down	4.14287	down	2.69301	down	3.17406	A_33_P3406816	ATTTACCTCTGCAGGATTCGAGAATGAGCAACCATGCCAGCAAAATGCCTTATGGCTATG	XM_001127163	XM_001127163	XM_001127163	Hs.582596	728316	LOC728316	uncharacterized LOC728316				PREDICTED: Homo sapiens hypothetical protein LOC728316 (LOC728316), mRNA [XM_001127163]	chr6:165676316-165676257	hs|6q27
A_33_P3419108	2.30072	down	3.60586	down	2.54748	down	2.81802	A_33_P3419108	CCTTGAACAGAGGTCTTGAGGCCAGAAGGAAGAAGGATCTTAAAGACTCATTTCTCTGGA	NM_001002758	NM_001002758	NM_001002758	Hs.632847	442862	PRY2	PTPN13-like, Y-linked 2	ENST00000303593	NP526397		Homo sapiens PTPN13-like, Y-linked 2 (PRY2), mRNA [NM_001002758]	chrY:24228287-24228228	hs|Yq11.223
A_24_P224116	3.50243	down	3.45082	down	2.01854	down	2.99059	A_24_P224116	AGTATTGTCAGAGTTGAATATCACCTCTCAAAAGCATCACCTCTATCTGCCTCATCTCAC	NM_000928	NM_000928	NM_000928	Hs.992	5319	PLA2G1B	phospholipase A2, group IB (pancreas)	ENST00000308366	THC2489643	GO:0000187(activation of MAPK activity)|GO:0002446(neutrophil mediated immunity)|GO:0004623(phospholipase A2 activity)|GO:0005102(receptor binding)|GO:0005509(calcium ion binding)|GO:0005576(extracellular region)|GO:0005615(extracellular space)|GO:0006633(fatty acid biosynthetic process)|GO:0006644(phospholipid metabolic process)|GO:0007015(actin filament organization)|GO:0007165(signal transduct…	Homo sapiens phospholipase A2, group IB (pancreas) (PLA2G1B), mRNA [NM_000928]	chr12:120760012-120759953	hs|12q24.31
A_33_P3401295	5.08136	down	2.99483	down	2.48465	down	3.52028	A_33_P3401295	AAGCGAATTGCACTTTGATGTTCAGAAACCCACTTTGTTCTCAGCCACGCAAAACTCCCT	NM_019060	NM_019060	NM_019060	Hs.110196	54544	CRCT1	cysteine-rich C-terminal 1	ENST00000368790	THC2479401		Homo sapiens cysteine-rich C-terminal 1 (CRCT1), mRNA [NM_019060]	chr1:152488266-152488325	hs|1q21.3
A_33_P3367717	4.54145	down	5.94459	down	3.99286	down	4.8263	A_33_P3367717	TATGTCAAAGTTCAAGAAGGCCAGTGGTATAAAATGGATGATGCCGAGGTCACTGCCTCT	NM_001105662	NM_001105662	NM_001105662	Hs.631527	391627	USP17	ubiquitin specific peptidase 17	ENST00000504104	THC2525229	GO:0004221(ubiquitin thiolesterase activity)|GO:0005634(nucleus)|GO:0005730(nucleolus)|GO:0006508(proteolysis)|GO:0006511(ubiquitin-dependent protein catabolic process)|GO:0006915(apoptosis)|GO:0008233(peptidase activity)|GO:0008234(cysteine-type peptidase activity)	Homo sapiens ubiquitin specific peptidase 17 (USP17), mRNA [NM_001105662]	chr4:9361120-9361179	hs|4p16.1
A_33_P3421053	3.51338	down	3.36396	down	4.15648	down	3.67794	A_33_P3421053	CTTGAATCAGATGGAAGCTACCAAAAGCCTTCTTACATCCTTTAAGTTCAAAAGAATCAG	NM_000450	NM_000450	NM_000450	Hs.82848	6401	SELE	selectin E	ENST00000367774	THC2470435	GO:0002092(positive regulation of receptor internalization)|GO:0002523(leukocyte migration involved in inflammatory response)|GO:0002687(positive regulation of leukocyte migration)|GO:0004888(transmembrane receptor activity)|GO:0005488(binding)|GO:0005515(protein binding)|GO:0005529(sugar binding)|GO:0005615(extracellular space)|GO:0005886(plasma membrane)|GO:0005901(caveola)|GO:0005905(coated pi…	Homo sapiens selectin E (SELE), mRNA [NM_000450]	chr1:169694929-169694870	hs|1q24.2
A_33_P3228718	4.39258	down	4.29556	down	2.22856	down	3.6389	A_33_P3228718	CCTACTAAATGATGGGAACAGATAGCATGGTCAGAGAAAACCTGTTTGGCTTGGGTTCTC	BC118600		BC118600	Hs.717216	728276	CLEC19A	C-type lectin domain family 19, member A		NP1214236	GO:0005488(binding)|GO:0005529(sugar binding)|GO:0005576(extracellular region)	Homo sapiens hypothetical LOC728276, mRNA (cDNA clone IMAGE:40108923). [BC118600]	chr16:19315657-19315716	hs|16p12.3
A_33_P3337632	2.02609	down	2.24676	down	2.12204	down	2.13163	A_33_P3337632	AAGTTTGGAAAGAACTTAAACAAAGACCACCTGAGGGTGAACAAGGGCAAAGACATTTAG	NM_020389	NM_020389	NM_020389	Hs.591263	57113	TRPC7	transient receptor potential cation channel, subfamily C, member 7	ENST00000503275	NP589499	GO:0004872(receptor activity)|GO:0005216(ion channel activity)|GO:0005261(cation channel activity)|GO:0005262(calcium channel activity)|GO:0005886(plasma membrane)|GO:0006811(ion transport)|GO:0007411(axon guidance)|GO:0007596(blood coagulation)|GO:0016020(membrane)|GO:0016021(integral to membrane)|GO:0030168(platelet activation)|GO:0055085(transmembrane transport)	Homo sapiens transient receptor potential cation channel, subfamily C, member 7 (TRPC7), transcript variant 1, mRNA [NM_020389]	chr5:135549182-135549123	hs|5q31.1
A_23_P15786	2.05725	down	2.98059	down	2.01614	down	2.35133	A_23_P15786	TGGATCTGGAAATGTGGGAAGTCAAGTCAAAGACCCAGCCAAAGCCATAGTGGTTAAGAA	NM_181534	NM_181534	NM_181534	Hs.55412	147183	KRT25	keratin 25	ENST00000312150	NP852857	GO:0005198(structural molecule activity)|GO:0005737(cytoplasm)|GO:0005882(intermediate filament)|GO:0031069(hair follicle morphogenesis)|GO:0045109(intermediate filament organization)	Homo sapiens keratin 25 (KRT25), mRNA [NM_181534]	chr17:38905541-38904611	hs|17q21.2
A_24_P118884	2.63981	down	3.87489	down	2.36662	down	2.96044	A_24_P118884	TCACACCATGGAGTTACAGAAGGTCTCCAAGGCCATGGAGTTACTGAAGACCTCCAAGAT	XM_002344448	XM_002344448	XM_002344448		100289079	LOC100289079	60S ribosomal protein L36-like				PREDICTED: Homo sapiens 60S ribosomal protein L36-like (LOC100289079), mRNA [XM_002344448]	chr1_gl000191_random:78041-77982
A_33_P3424217	4.60704	down	4.81054	down	2.16006	down	3.85921	A_33_P3424217	CTTGGTCACTGGTGTTTCAAACATTCTGGCAAGTCACATCAATCAAGAATAATTTTTACT	NM_001243962	NM_001243962	NM_001243962		3119	HLA-DQB1	major histocompatibility complex, class II, DQ beta 1	ENST00000399670	THC2560922	GO:0002504(antigen processing and presentation of peptide or polysaccharide antigen via MHC class II)|GO:0005765(lysosomal membrane)|GO:0005768(endosome)|GO:0005783(endoplasmic reticulum)|GO:0005789(endoplasmic reticulum membrane)|GO:0005794(Golgi apparatus)|GO:0005886(plasma membrane)|GO:0006955(immune response)|GO:0010008(endosome membrane)|GO:0016020(membrane)|GO:0016021(integral to membrane)|…	Homo sapiens major histocompatibility complex, class II, DQ beta 1 (HLA-DQB1), transcript variant 3, mRNA [NM_001243962]
A_33_P3284925	2.11822	down	2.79342	down	2.10216	down	2.33793	A_33_P3284925	ACTTTGTATGCAATGGCCAGGATGACTGCAGCGATGGCAGTGATGAGCTGGACTGTGCCC	NM_001018056	NM_001018056	NM_001018056	Hs.370422	7436	VLDLR	very low density lipoprotein receptor	ENST00000382096	THC2660471	GO:0004872(receptor activity)|GO:0005041(low-density lipoprotein receptor activity)|GO:0005509(calcium ion binding)|GO:0005515(protein binding)|GO:0005615(extracellular space)|GO:0005624(membrane fraction)|GO:0005634(nucleus)|GO:0005886(plasma membrane)|GO:0005905(coated pit)|GO:0006810(transport)|GO:0006869(lipid transport)|GO:0006897(endocytosis)|GO:0007165(signal transduction)|GO:0007399(nervo…	Homo sapiens very low density lipoprotein receptor (VLDLR), transcript variant 2, mRNA [NM_001018056]	chr9:2643220-2643279	hs|9p24.2
A_23_P61057	3.11906	down	2.17475	down	2.34884	down	2.54755	A_23_P61057	CCAGGCAAGCTGTGATTGTCACAAGGAAGCTGACTCCAGAGGCCATGCCTGACCTCAACT	NM_004513	NM_004513	NM_004513	Hs.459095	3603	IL16	interleukin 16	ENST00000394656	THC2529094	GO:0005125(cytokine activity)|GO:0005576(extracellular region)|GO:0005615(extracellular space)|GO:0005622(intracellular)|GO:0005634(nucleus)|GO:0005737(cytoplasm)|GO:0005886(plasma membrane)|GO:0006355(regulation of transcription, DNA-dependent)|GO:0006935(chemotaxis)|GO:0006955(immune response)|GO:0030595(leukocyte chemotaxis)|GO:0044419(interspecies interaction between organisms)|GO:0050930(ind…	Homo sapiens interleukin 16 (IL16), transcript variant 1, mRNA [NM_004513]	chr15:81598391-81598450	hs|15q25.1
A_23_P33847	4.35401	down	5.52004	down	2.84335	down	4.23913	A_23_P33847	GAATCCCCAAGTCCTTTTAGAACCCCACTCGTGGTCACTTCAGGATCTACTTCTGTTTTA	NM_006950	NM_006950	NM_006950	Hs.225936	6853	SYN1	synapsin I	ENST00000295987	THC2601574	GO:0000795(synaptonemal complex)|GO:0003779(actin binding)|GO:0005215(transporter activity)|GO:0005524(ATP binding)|GO:0005625(soluble fraction)|GO:0005794(Golgi apparatus)|GO:0006810(transport)|GO:0007268(synaptic transmission)|GO:0007269(neurotransmitter secretion)|GO:0016874(ligase activity)|GO:0030054(cell junction)|GO:0030672(synaptic vesicle membrane)|GO:0043229(intracellular organelle)|GO:…	Homo sapiens synapsin I (SYN1), transcript variant Ia, mRNA [NM_006950]	chrX:47432066-47432007	hs|Xp11.23
A_23_P252541	3.20179	down	4.91176	down	2.50891	down	3.54082	A_23_P252541	GGACCTGTGGACCATTTCTAAAGGTGCACAACAAATAATAAATGTGTCCTTCTTTGTTTT	NM_177403	NM_177403	NM_177403	Hs.534612	338382	RAB7B	RAB7B, member RAS oncogene family		THC2603259	GO:0000166(nucleotide binding)|GO:0005525(GTP binding)|GO:0005764(lysosome)|GO:0007264(small GTPase mediated signal transduction)|GO:0015031(protein transport)	Homo sapiens RAB7B, member RAS oncogene family (RAB7B), transcript variant 1, mRNA [NM_177403]
A_23_P102117	3.08932	down	2.66671	down	2.45591	down	2.73731	A_23_P102117	AAGAAATAGACATAACTGAGCTGAAGTAATTCCATAAAGGGCCCAGACAGCCTCCTCCAC	NM_025216	NM_025216	NM_025216	Hs.121540	80326	WNT10A	wingless-type MMTV integration site family, member 10A	ENST00000258411	THC2472056	GO:0001664(G-protein-coupled receptor binding)|GO:0001942(hair follicle development)|GO:0005576(extracellular region)|GO:0005578(proteinaceous extracellular matrix)|GO:0005615(extracellular space)|GO:0005886(plasma membrane)|GO:0007275(multicellular organismal development)|GO:0008585(female gonad development)|GO:0009798(axis specification)|GO:0009952(anterior/posterior pattern formation)|GO:00106…	Homo sapiens wingless-type MMTV integration site family, member 10A (WNT10A), mRNA [NM_025216]	chr2:219758393-219758452	hs|2q35
A_33_P3309832	2.52925	down	3.18894	down	2.20878	down	2.64233	A_33_P3309832	TTACAAAGGTGACTGGCACATATTAGGTGCTCAATAAAGCTACTAGTTACTTTTACTTCT	NM_182601	NM_182601	NM_182601	Hs.228320	79949	C10orf81	chromosome 10 open reading frame 81	ENST00000369310	THC2602287		Homo sapiens chromosome 10 open reading frame 81 (C10orf81), transcript variant 1, mRNA [NM_182601]	chr10:115537419-115537478	hs|10q25.3
A_23_P152002	9.38616	down	18.0599	down	10.4796	down	12.6419	A_23_P152002	TGTAACCATATTTGCATTTGAAGGTATTCTCATCAAGAAACTTCTACGACAGCAAATTGC	NM_004049	NM_004049	NM_004049	Hs.227817	597	BCL2A1	BCL2-related protein A1	ENST00000267953	THC2486797	GO:0005515(protein binding)|GO:0005737(cytoplasm)|GO:0006916(anti-apoptosis)|GO:0042981(regulation of apoptosis)	Homo sapiens BCL2-related protein A1 (BCL2A1), transcript variant 1, mRNA [NM_004049]	chr15:80263195-80263136	hs|15q25.1
A_33_P3348782	2.38522	down	4.19756	down	4.39064	down	3.65781	A_33_P3348782	ACTGCTGGGTTAGCTTTCCACAGACATAAATATAGTCCATCTGCAATCACAAGCACATAG	NM_030622	NM_030622	NM_030622	Hs.98370	29785	CYP2S1	cytochrome P450, family 2, subfamily S, polypeptide 1	ENST00000301173	THC2546669	GO:0004497(monooxygenase activity)|GO:0005783(endoplasmic reticulum)|GO:0005789(endoplasmic reticulum membrane)|GO:0005792(microsome)|GO:0006805(xenobiotic metabolic process)|GO:0009055(electron carrier activity)|GO:0016020(membrane)|GO:0020037(heme binding)|GO:0046872(metal ion binding)|GO:0055114(oxidation-reduction process)|GO:0070330(aromatase activity)	Homo sapiens cytochrome P450, family 2, subfamily S, polypeptide 1 (CYP2S1), mRNA [NM_030622]	chr19:41712616-41712675	hs|19q13.2
A_23_P207632	8.28223	down	9.81288	down	7.87135	down	8.65548	A_23_P207632	CTCTGATGGACAGAATTTTTCTCTTAACTCAGCTTTTGCTACTTTGGCAAAAACTAGCGA	NM_174953	NM_174953	NM_174953	Hs.513870	489	ATP2A3	ATPase, Ca++ transporting, ubiquitous	ENST00000359983	NP602178	GO:0000166(nucleotide binding)|GO:0005388(calcium-transporting ATPase activity)|GO:0005524(ATP binding)|GO:0005634(nucleus)|GO:0005783(endoplasmic reticulum)|GO:0005789(endoplasmic reticulum membrane)|GO:0006754(ATP biosynthetic process)|GO:0006810(transport)|GO:0006812(cation transport)|GO:0006816(calcium ion transport)|GO:0007596(blood coagulation)|GO:0016020(membrane)|GO:0016021(integral to me…	Homo sapiens ATPase, Ca++ transporting, ubiquitous (ATP2A3), transcript variant 5, mRNA [NM_174953]	chr17:3827607-3827548	hs|17p13.2
A_23_P47464	3.96633	down	7.65743	down	2.17566	down	4.59981	A_23_P47464	CCAGTTCTCGTGTCTGGGAGAATTTGCTTTTTGCTAATAGCTACCTCCTTCTTAGCAGGT	NM_001002925	NM_001002925	NM_001002925	Hs.449692	338675	OR5AP2	olfactory receptor, family 5, subfamily AP, member 2	ENST00000302981	THC2755479	GO:0004871(signal transducer activity)|GO:0004872(receptor activity)|GO:0004930(G-protein coupled receptor activity)|GO:0004984(olfactory receptor activity)|GO:0005886(plasma membrane)|GO:0016021(integral to membrane)|GO:0050896(response to stimulus)	Homo sapiens olfactory receptor, family 5, subfamily AP, member 2 (OR5AP2), mRNA [NM_001002925]	chr11:56409501-56409442	hs|11q12.1
A_32_P208403	3.94191	down	3.22965	down	2.97003	down	3.38053	A_32_P208403	GGAGATTGCCTACCAAGGACAAAACAATAAATTTAAAAATCAAACGATTTCTCCATACGC	NM_053064	NM_053064	NM_053064	Hs.187772	54331	GNG2	guanine nucleotide binding protein (G protein), gamma 2	ENST00000335281	THC2601611	GO:0004871(signal transducer activity)|GO:0005834(heterotrimeric G-protein complex)|GO:0005886(plasma membrane)|GO:0006112(energy reserve metabolic process)|GO:0007186(G-protein coupled receptor protein signaling pathway)|GO:0007268(synaptic transmission)|GO:0007596(blood coagulation)|GO:0008283(cell proliferation)|GO:0030168(platelet activation)|GO:0071377(cellular response to glucagon stimulus)	Homo sapiens guanine nucleotide binding protein (G protein), gamma 2 (GNG2), transcript variant 1, mRNA [NM_053064]	chr14:52436151-52436210	hs|14q22.1
A_23_P30693	5.03001	down	5.72002	down	3.71758	down	4.82253	A_23_P30693	CTACGCCAAACCTCGGCATTTTTTGTGTTATTTTCTGACTGCTGGATTCTGTAGTAAGGT	NM_000301	NM_000301	NM_000301	Hs.143436	5340	PLG	plasminogen	ENST00000461414	THC2492770	GO:0002576(platelet degranulation)|GO:0004175(endopeptidase activity)|GO:0004252(serine-type endopeptidase activity)|GO:0005515(protein binding)|GO:0005576(extracellular region)|GO:0005615(extracellular space)|GO:0005792(microsome)|GO:0005886(plasma membrane)|GO:0006915(apoptosis)|GO:0006917(induction of apoptosis)|GO:0007596(blood coagulation)|GO:0008233(peptidase activity)|GO:0008285(negative r…	Homo sapiens plasminogen (PLG), transcript variant 1, mRNA [NM_000301]	chr6:161174211-161174270	hs|6q26
A_23_P401774	5.43791	down	7.32768	down	6.43889	down	6.40149	A_23_P401774	GTTTGGAATTATGATTGTAGTCTGTTGAATAGTATTTACCATGGCATTTCATACCCATGG	NM_018712	NM_018712	NM_018712	Hs.495779	55531	ELMOD1	ELMO/CED-12 domain containing 1	ENST00000265840		GO:0005096(GTPase activator activity)|GO:0005634(nucleus)|GO:0005730(nucleolus)|GO:0005737(cytoplasm)|GO:0005856(cytoskeleton)|GO:0006909(phagocytosis)|GO:0043547(positive regulation of GTPase activity)	Homo sapiens ELMO/CED-12 domain containing 1 (ELMOD1), transcript variant 1, mRNA [NM_018712]	chr11:107537312-107537371	hs|11q22.3
A_23_P362694	4.84721	down	10.4768	down	3.76257	down	6.36219	A_23_P362694	GTCACGATAAACCTGGTCACCTGAAATTGAAATTGAGCCACTTCCTTGAAGAATCAAAAT	NM_152997	NM_152997	NM_152997	Hs.320147	260436	C4orf7	chromosome 4 open reading frame 7	ENST00000317987	THC2472702	GO:0005576(extracellular region)	Homo sapiens chromosome 4 open reading frame 7 (C4orf7), mRNA [NM_152997]	chr4:71099918-71100846	hs|4q13.3
A_24_P183150	3.41135	down	2.95089	down	3.2606	down	3.20761	A_24_P183150	GATGTGAGTGTGTTTCATCAAACATAGCTCAGTCCTGATTATTTAATTGGAATATGATGG	NM_002090	NM_002090	NM_002090	Hs.89690	2921	CXCL3	chemokine (C-X-C motif) ligand 3	ENST00000296026	THC2750222	GO:0005576(extracellular region)|GO:0005615(extracellular space)|GO:0006935(chemotaxis)|GO:0006954(inflammatory response)|GO:0006955(immune response)|GO:0008009(chemokine activity)|GO:0030593(neutrophil chemotaxis)	Homo sapiens chemokine (C-X-C motif) ligand 3 (CXCL3), mRNA [NM_002090]	chr4:74902761-74902702	hs|4q13.3
[truncated: 288 more rows]
