# Supplementary material for: MEF2A alters the proliferation, inflammation-related gene expression profiles and its silencing induces cellular senescence in human coronary endothelial cells
Source: BMC Mol Biol. 2019 Mar 18;20:8. doi: 10.1186/s12867-019-0125-z (PMC6423757; doi:10.1186/s12867-019-0125-z)
Supplement: Supplementary file 3 — Additional file 3: Table S3. Annotation for the differentially expressed genes. [file 12867_2019_125_MOESM3_ESM.xlsx]

## Sheet: David-GO term
Table S3 Annotation for the defferentially expressed genes
Annotation Cluster 1	Enrichment Score: 15.501999241050482
Category	Term	Count	%	PValue	Genes	List Total	Pop Hits	Pop Total	Fold Enrichment	Bonferroni	Benjamini	FDR
UP_KEYWORDS	Disulfide bond	238	28.066	1.35528e-20	PVR, GDF3, ATP1B1, CADM3, VTCN1, GDF6, CRHBP, FST, PTGS1, PTPN22, SYT6, EDIL3, LILRA5, PLA2G1B, CFI, HTR1D, RAB27B, GUCA2B, MUC12, WNT10A, SCN2B, CRTAC1, PMCH, OR1D2, HLA-DQA1, WFDC6, CD163L1, COLQ, TACSTD2, CD33, KRT14, BACE1, OR8B2, OR8B3, HLA-DPA1, TMPRSS11A, ADAMTS1, ADAMTS3, HS3ST3B1, ADAMTS4, IL1R1, BSPH1, ERBB4, ENPP1, GSDMC, IFNA2, LGALS3BP, KLRF2, HLA-DPB1, COX6B2, OR2T8, KLRF1, OLFM1, L…	805	3434	20581	1.77193	5.61088e-18	5.61088e-18	1.89982e-17
UP_KEYWORDS	Glycoprotein	288	33.9623	1.13423e-19	PVR, GDF3, SYT1, ATP1B1, CADM3, VTCN1, LYPD5, GDF6, CRHBP, FST, PTGS1, ZNRF4, CD53, EDIL3, SERPINE2, APOF, LILRA5, S1PR5, CFI, HTR1D, MUC12, CDH23, CLRN3, WNT10A, CLCA2, SCN2B, CRTAC1, PDPN, TMEM200A, WNK1, OR1D2, HLA-DQA1, PTPRQ, CD163L1, TACSTD2, CD33, BACE1, OR8B2, OR8B3, HLA-DPA1, TMPRSS11A, ADAMTS1, ADAMTS3, HS3ST3B1, ADAMTS4, KCNMB4, EMCN, SCN1A, IL1R1, BSPH1, ERBB4, SERPINA11, ENPP1, DNAH1…	805	4551	20581	1.61792	4.69573e-17	2.34786e-17	1.58995e-16
UP_SEQ_FEATURE	disulfide bond	209	24.6462	1.17933e-18	PVR, GDF3, ATP1B1, CADM3, VTCN1, GDF6, CRHBP, FST, PTGS1, EDIL3, LILRA5, PLA2G1B, CFI, HTR1D, GUCA2B, RAB27B, MUC12, SCN2B, PMCH, CRTAC1, OR1D2, HLA-DQA1, WFDC6, CD163L1, COLQ, TACSTD2, CD33, BACE1, OR8B2, HLA-DPA1, OR8B3, TMPRSS11A, ADAMTS1, ADAMTS3, HS3ST3B1, ADAMTS4, IL1R1, BSPH1, ERBB4, ENPP1, IFNA2, LGALS3BP, HLA-DPB1, COX6B2, OR2T8, KLRF1, OLFM1, LY6G5C, KIR2DS2, OR1Q1, KIR2DS4, GAS6, OR51I…	798	2917	20063	1.80137	2.81978e-15	2.81978e-15	2.06992e-15
UP_SEQ_FEATURE	signal peptide	229	27.0047	3.33893e-18	PVR, GDF3, CADM3, VTCN1, LYPD5, GDF6, CRHBP, FST, PTGS1, ZNRF4, EDIL3, SERPINE2, APOF, LILRA5, PLA2G1B, CFI, GUCA2B, CDH23, MUC12, WNT10A, CLCA2, SCN2B, PDPN, PMCH, CRTAC1, HLA-DQA1, PTPRQ, WFDC6, CD163L1, COLQ, TACSTD2, CD33, BACE1, HLA-DPA1, ADAMTS1, ADAMTS3, ADAMTS4, EMCN, IL1R1, BSPH1, ERBB4, SERPINA11, SORCS1, FAM19A1, FAM19A4, EPHB1, IFNA2, LGALS3BP, C1ORF56, TCTN2, HLA-DPB1, OLFM1, SPP1, L…	798	3346	20063	1.72069	7.98339e-15	3.99169e-15	5.86036e-15
UP_SEQ_FEATURE	glycosylation site:N-linked (GlcNAc...)	265	31.25	6.08258e-16	PVR, GDF3, SYT1, ATP1B1, CADM3, VTCN1, LYPD5, GDF6, CRHBP, FST, PTGS1, ZNRF4, CD53, SERPINE2, LILRA5, S1PR5, CFI, HTR1D, MUC12, CDH23, CLRN3, WNT10A, CLCA2, SCN2B, TMEM200A, OR1D2, HLA-DQA1, PTPRQ, CD163L1, TACSTD2, CD33, BACE1, OR8B2, OR8B3, HLA-DPA1, TMPRSS11A, ADAMTS1, ADAMTS3, HS3ST3B1, ADAMTS4, KCNMB4, EMCN, SCN1A, IL1R1, BSPH1, ERBB4, SERPINA11, ENPP1, DNAH14, SORCS1, EPHB1, LGALS3BP, KLRF1…	798	4234	20063	1.57358	1.32727e-12	4.42424e-13	9.76996e-13
UP_KEYWORDS	Signal	248	29.2453	4.02333e-13	PVR, GDF3, CADM3, VTCN1, LYPD5, GDF6, CRHBP, FST, PTGS1, ZNRF4, EDIL3, N4BP2L2, SERPINE2, APOF, LILRA5, PLA2G1B, CFI, GUCA2B, CDH23, MUC12, WNT10A, CLCA2, SCN2B, CRTAC1, PMCH, PDPN, WNK1, HLA-DQA1, PTPRQ, WFDC6, CD163L1, COLQ, TACSTD2, CD33, BACE1, HLA-DPA1, ADAMTS1, ADAMTS3, ADAMTS4, EMCN, IL1R1, BSPH1, ERBB4, SERPINA11, SORCS1, FAM19A1, FAM19A4, EPHB1, IFNA2, LGALS3BP, C1ORF56, HLA-DPB1, TCTN2,…	805	4160	20581	1.52415	1.66571e-10	4.16427e-11	5.64004e-10
UP_SEQ_FEATURE	topological domain:Cytoplasmic	194	22.8774	2.06707e-07	PVR, SYT1, ATP1B1, CADM3, SLC36A3, VTCN1, SYT8, ZNRF4, SYT6, CD53, LILRA5, S1PR5, HTR1D, CDH23, MUC12, GJD2, CLCA2, SCN2B, PDPN, TMEM200A, OR1D2, HLA-DQA1, PTPRQ, CD163L1, TACSTD2, ATP2C1, CD33, BACE1, OR8B2, HLA-DPA1, OR8B3, TMPRSS11A, HS3ST3B1, GJA10, KCNMB4, EMCN, IL1R1, ERBB4, ENPP1, SORCS1, EPHB1, STX12, TCTN2, HLA-DPB1, OR2T8, KLRF1, PCDH10, TRPC7, KIR2DS2, OR1Q1, KIR2DS4, ATP13A4, GGT5, KC…	798	3456	20063	1.41131	0.000494114	8.23693e-05	0.000362803
Annotation Cluster 2	Enrichment Score: 14.396983141730756
Category	Term	Count	%	PValue	Genes	List Total	Pop Hits	Pop Total	Fold Enrichment	Bonferroni	Benjamini	FDR
UP_SEQ_FEATURE	signal peptide	229	27.0047	3.33893e-18	PVR, GDF3, CADM3, VTCN1, LYPD5, GDF6, CRHBP, FST, PTGS1, ZNRF4, EDIL3, SERPINE2, APOF, LILRA5, PLA2G1B, CFI, GUCA2B, CDH23, MUC12, WNT10A, CLCA2, SCN2B, PDPN, PMCH, CRTAC1, HLA-DQA1, PTPRQ, WFDC6, CD163L1, COLQ, TACSTD2, CD33, BACE1, HLA-DPA1, ADAMTS1, ADAMTS3, ADAMTS4, EMCN, IL1R1, BSPH1, ERBB4, SERPINA11, SORCS1, FAM19A1, FAM19A4, EPHB1, IFNA2, LGALS3BP, C1ORF56, TCTN2, HLA-DPB1, OLFM1, SPP1, L…	798	3346	20063	1.72069	7.98339e-15	3.99169e-15	5.86036e-15
UP_KEYWORDS	Secreted	152	17.9245	2.18739e-16	PVR, GDF3, IL16, CRHBP, GDF6, FST, FGF16, EDIL3, CXCL12, MMP1, APOA2, SERPINE2, ST3GAL4, PAPPA, VWDE, CDNF, APOF, LILRA5, PLA2G1B, IL1B, LGI4, CFI, LOX, GUCA2B, EBI3, WNT10A, CLCA2, CRTAC1, PMCH, FGF20, CBLN3, WFDC6, CD163L1, IGSF1, COL1A2, IL36B, ADAMTS1, RELN, ADAMTS3, COL24A1, ADAMTS4, CCL1, DEFB108B, EMCN, IL1R1, BSPH1, SERPINA11, ENPP1, IL33, FAM19A1, FAM19A4, GREM1, IFNA2, LGALS3BP, C1ORF56…	805	1965	20581	1.97766	9.19265e-14	3.06422e-14	3.10862e-13
GOTERM_CC_DIRECT	GO:0005576~extracellular region	120	14.1509	8.82096e-11	IL16, GDF6, FGF16, FST, CXCL12, MMP1, APOA2, SERPINE2, PAPPA, VWDE, APOF, PLA2G1B, IL1B, LGI4, LOX, CFI, EBI3, WNT10A, CLCA2, PMCH, FGF20, WFDC6, CD163L1, IGSF1, IL36B, COL1A2, TMPRSS11A, ADAMTS3, COL24A1, ADAMTS4, CCL1, FGFR1, DEFB108B, EMCN, IL1R1, BSPH1, ERBB4, IL33, FAM19A1, FAM19A4, EPHB1, IFNA2, LGALS3BP, C1ORF56, FGA, SPP1, GLT1D1, LY6G5C, MUC6, ECM1, GAS6, MUCL1, TNFSF10, CXCL14, HABP4, M…	744	1610	18224	1.82569	3.2814e-08	1.6407e-08	1.21735e-07
Annotation Cluster 3	Enrichment Score: 6.163231456140368
Category	Term	Count	%	PValue	Genes	List Total	Pop Hits	Pop Total	Fold Enrichment	Bonferroni	Benjamini	FDR
UP_SEQ_FEATURE	glycosylation site:N-linked (GlcNAc...)	265	31.25	6.08258e-16	PVR, GDF3, SYT1, ATP1B1, CADM3, VTCN1, LYPD5, GDF6, CRHBP, FST, PTGS1, ZNRF4, CD53, SERPINE2, LILRA5, S1PR5, CFI, HTR1D, MUC12, CDH23, CLRN3, WNT10A, CLCA2, SCN2B, TMEM200A, OR1D2, HLA-DQA1, PTPRQ, CD163L1, TACSTD2, CD33, BACE1, OR8B2, OR8B3, HLA-DPA1, TMPRSS11A, ADAMTS1, ADAMTS3, HS3ST3B1, ADAMTS4, KCNMB4, EMCN, SCN1A, IL1R1, BSPH1, ERBB4, SERPINA11, ENPP1, DNAH14, SORCS1, EPHB1, LGALS3BP, KLRF1…	798	4234	20063	1.57358	1.32727e-12	4.42424e-13	9.76996e-13
UP_SEQ_FEATURE	topological domain:Extracellular	168	19.8113	1.6944e-08	PVR, ATP1B1, CADM3, PLXNA4, SLC36A3, SLC44A4, VTCN1, SLC6A4, SYT8, ZNRF4, TSPAN8, CD53, VIPR1, TNFSF18, TLR8, UNC5B, LILRA5, S1PR5, UNC5D, NALCN, HTR1D, CDH23, MUC12, GJD2, CLCA2, SCN2B, SLC33A1, PDPN, TMEM200A, DLL3, OR5M3, OR1D2, HLA-DQA1, TRAT1, PTPRQ, SLITRK1, CD163L1, TACSTD2, IGSF1, CD33, BACE1, IGSF3, OR8B2, HLA-DPA1, OR8B3, TMPRSS11A, CD300LD, KIR2DL4, GJA10, SLC38A4, KCNMB4, FGFR1, EMCN,…	798	2787	20063	1.51553	4.05122e-05	1.01282e-05	2.97394e-05
UP_KEYWORDS	Cell membrane	180	21.2264	1.14599e-07	PVR, ATP1B1, CADM3, PLXNA4, VTCN1, LYPD5, SLC6A4, SYT8, SYT6, CD53, VIPR1, TNFSF18, BTK, UNC5B, ANK3, S1PR5, LILRA5, AIF1L, RAB23, GNG2, UNC5D, HTR1D, CDH23, GJD2, PIK3CG, ARC, CLCA2, KCND3, PRAME, BST1, PDPN, OR5M3, OR1D2, HLA-DQA1, TRAT1, CTNNA2, CD163L1, ARRB1, CD33, OR8B2, HLA-DPA1, OR8B3, CD300LD, KIR2DL4, GJA10, SLC38A4, FGFR1, TNFAIP8L3, EMCN, IL1R1, SCN1A, TBC1D3G, SYNDIG1, ERBB4, IFITM1,…	805	3175	20581	1.44944	4.74427e-05	7.90728e-06	0.000160643
UP_SEQ_FEATURE	topological domain:Cytoplasmic	194	22.8774	2.06707e-07	PVR, SYT1, ATP1B1, CADM3, SLC36A3, VTCN1, SYT8, ZNRF4, SYT6, CD53, LILRA5, S1PR5, HTR1D, CDH23, MUC12, GJD2, CLCA2, SCN2B, PDPN, TMEM200A, OR1D2, HLA-DQA1, PTPRQ, CD163L1, TACSTD2, ATP2C1, CD33, BACE1, OR8B2, HLA-DPA1, OR8B3, TMPRSS11A, HS3ST3B1, GJA10, KCNMB4, EMCN, IL1R1, ERBB4, ENPP1, SORCS1, EPHB1, STX12, TCTN2, HLA-DPB1, OR2T8, KLRF1, PCDH10, TRPC7, KIR2DS2, OR1Q1, KIR2DS4, ATP13A4, GGT5, KC…	798	3456	20063	1.41131	0.000494114	8.23693e-05	0.000362803
GOTERM_CC_DIRECT	GO:0005886~plasma membrane	220	25.9434	5.61617e-06	PVR, SYT1, ATP1B1, CADM3, LYPD5, SYT8, SYT6, CD53, BTK, LILRA5, S1PR5, SLC9B1, RAB23, GNG2, HTR1D, CDH23, GJD2, PIK3CG, ARC, CLCA2, PRAME, PDPN, OR1D2, HLA-DQA1, CD163L1, COLQ, CD33, BACE1, OR8B2, OR8B3, HLA-DPA1, GJA10, KCNMB4, EMCN, SCN1A, IL1R1, ERBB4, ENPP1, GSDMC, AKAP12, EPHB1, RILPL1, DMD, HLA-DPB1, OR2T8, KLRF1, DVL2, PCDH10, TRPC7, KIR2DS2, OR1Q1, KIR2DS4, ATP13A4, GGT5, KCNJ6, OR51I2, C…	744	4121	18224	1.30765	0.00208704	0.000696164	0.00775042
UP_KEYWORDS	Membrane	350	41.2736	1.89931e-05	PVR, SYT1, ATP1B1, CADM3, SLC36A3, LYPD5, VTCN1, PTGS1, SYT8, ZNRF4, SYT6, CD53, BTK, TMEM144, S1PR5, LILRA5, RAB23, SLC9B1, AIF1L, GNG2, HTR1D, RAB27B, MUC12, CDH23, GJD2, PIK3CG, SH3GL3, CLRN3, ARC, CLCA2, PRAME, SCN2B, PDPN, TMEM200A, CYP26A1, CCDC136, RNF222, OR1D2, HLA-DQA1, CTNNA2, PTPRQ, CD163L1, ATP2C1, TACSTD2, CD33, BACE1, OR8B2, ADAMTS1, OR8B3, HLA-DPA1, TMPRSS11A, HS3ST3B1, ADAMTS4, G…	805	7494	20581	1.19406	0.00783238	0.000982418	0.026621
UP_KEYWORDS	Transmembrane helix	272	32.0755	3.2588e-05	PVR, SYT1, ATP1B1, CADM3, SLC36A3, VTCN1, SYT8, ZNRF4, SYT6, CD53, TMEM144, LILRA5, S1PR5, SLC9B1, HTR1D, MUC12, CDH23, GJD2, CLRN3, CLCA2, SCN2B, PDPN, TMEM200A, CCDC136, OR1D2, RNF222, HLA-DQA1, PTPRQ, CD163L1, ATP2C1, TACSTD2, CD33, BACE1, OR8B2, OR8B3, HLA-DPA1, TMPRSS11A, ADAMTS1, HS3ST3B1, ADAMTS4, GJA10, KCNMB4, EMCN, SCN1A, IL1R1, SYNDIG1, ERBB4, ENPP1, SORCS1, EPHB1, TMCC2, STX12, NUP50,…	805	5634	20581	1.23431	0.0134011	0.00134826	0.0456718
